# Supplementary material for: Quantitative parameter analysis of pretreatment dual-energy computed tomography in nasopharyngeal carcinoma cervical lymph node characteristics and prediction of radiotherapy sensitivity
Source: Radiat Oncol. 2024 Jun 26;19:81. doi: 10.1186/s13014-024-02468-9 (PMC11200824; doi:10.1186/s13014-024-02468-9)
Supplement: Supplementary file 1 — Supplementary Material 1 [file 13014_2024_2468_MOESM1_ESM.xls]

## Sheet: 原调整数据
病人姓名	用药量ml	id	性别（男=1，女=2）	年龄（小于等于45=1，大于45=2）	BMI（小于等于22.5=1，大于22.5=2）	T分期(T2=2,T3=3,T4=4）	N分期(N0=0,N1=1,N2=2,N3=3)	M分期(M0=0,M1=1)	AJCC(I=1,II=2,III=3,IV=4)	EB定量（小于2000=0，大于2000=1）	化疗方案（AP=1,GP=2，无=0）	分区	最大长径	最大短径	融合（有=1，无=0）	坏死（有=1，无=0）	放疗中疗效	病灶碘浓度（mg/ml）	NIC	Mix-0.6 CT 值	斜率K	单能40kev ct 值	单能50kev ct 值	单能60kev ct值	单能70kev ct 值	单能80kev	单能90kev ct 值	单能100kev	单能110kev	单能120kev	单能140kev	有效原子系数Z	电子云密度Rho	IC病灶碘浓度（mg/ml）	NIC 左颈总动脉	Mix-0.6 CT 值	斜率K	单能40kev ct 值	单能50kev ct 值	单能60kev ct值	单能70kev ct 值	单能80kev	单能90kev ct 值	单能100kev	单能110kev	单能120kev	单能140kev	有效原子系数Z	电子云密度Rho
黄福运	HFY	1	1	2	1	4	3	0	4	1	1	1	3	3	0	0	2	2.5	0.203	87.6	4.86	237.8	164.2	119.6	92.1	74.6	62.9	54.8	49.1	44.8	39.3	8.87	31.1	3	0.527	96.9	5.27	261	181.3	132.8	102.9	83.7	70.9	62	55.7	51.2	45.2	8.94	33.2
黄福运	HFY	2	1	2	1	4	3	0	4	1	1	1	2	2	0	0	1	2.8	0.241	92.6	5.52	270.3	186.8	136	104.7	84.6	71.2	62	55.4	50.5	46.9	8.97	32.5	2.8	0.497	106.4	5.42	273.1	191.2	141.3	110.5	90.5	77	67.9	61.4	56.6	50.4	8.95	45.5
黄福运	HFY	3	1	2	1	4	3	0	4	1	1	1	3	3	0	1	1	2.2	0.183	90.8	4.15	219.3	156.6	118.5	94.9	79.9	70	63.1	58.1	54.4	49.7	8.7	41.7	2.2	0.392	91.8	4.2	222.7	159.2	120.6	96.8	81.7	71.6	64.6	59.6	55.9	51.2	8.71	44.2
黄福运	HFY	4	1	2	1	4	3	0	4	1	1	2	1	1	0	1	1	1.8	0.156	86.2	3.59	197.3	142.9	109.8	89.5	76.7	68.2	62.2	58	55	50.9	8.54	45.5	1.9	0.332	93.3	4.02	217.3	156.4	119.5	96.7	83	73.7	67.1	62.4	59	54.5	8.61	45.4
黄福运	HFY	5	1	2	1	4	3	0	4	1	1	2	1	1	1	1	2	1.7	0.143	78.4	3.28	181.8	132.2	102	83.4	71.6	63.8	58.3	54.4	51.6	47.8	8.42	43	1.8	0.322	80.3	3.4	185.8	134.4	103.2	83.9	71.5	63.2	57.5	53.4	50.5	46.6	8.49	41.8
黄福运	HFY	6	1	2	1	4	3	0	4	1	1	2	2	2	1	0	1	2.6	0.219	96.9	4.8	248.4	175.7	131.6	104.3	86.3	74.4	66.2	60.3	56.1	50.8	8.83	42.3	2.2	0.398	90.3	4.18	219.2	156	117.6	93.8	78.8	68.7	61.8	56.9	53.2	48.5	8.63	41.1
黄福运	HFY	7	1	2	1	4	3	0	4	1	1	2	2	2	0	1	1	1.2	0.099	57.4	2.4	137.1	100.7	78.6	65.1	56.5	50.8	46.9	43.8	42.1	39.5	8.14	34.4	1.3	0.229	62.9	2.32	131	96	74.6	61.5	53.9	48.7	45.1	42.4	40.6	38.1	8.16	35.2
黄福运	HFY	8	1	2	1	4	3	0	4	1	1	2	2	2	0	0	1	2	0.168	83.7	3.67	199.7	144.2	110.4	89.7	76	66.9	60.7	56.2	53	48.8	8.6	41.9	2.2	0.39	87.4	4.05	218.6	156.2	119.3	97.2	83.3	73.9	67.3	62.6	59.1	51	8.71	42.3
杨洛生	YLS	9	1	1	1	2	3	0	4	1	1	1	1	2	0	0	2	1.5	0.134	67.8	3.26	169.7	120.5	90.4	71.9	60.2	53.5	48.4	44.7	42.1	38.5	8.38	33.6	2.8	0.53	90.5	5.27	259.8	180.1	131.6	101.7	82.4	69.5	60.6	54.3	49.7	43.7	8.99	33.5
杨洛生	YLS	10	1	1	1	2	3	0	4	1	1	2	3	3	0	0	2	0.1	0.009	43.2	1.2	85	66.2	55.7	48.9	44.9	43.4	41.9	40.8	40	38.8	7.76	32.4	1.7	0.324	72.5	3.25	175.9	126.7	96.7	78.3	66.3	58.3	52.9	49	46.2	42.5	8.43	35.1
杨洛生	YLS	11	1	1	1	2	3	0	4	1	1	1	1	1	0	0	1	2.3	0.203	79.2	3.94	204.9	145.3	109.1	86.8	72	62.2	55.4	50.6	47.2	42.6	8.67	35.5	2.8	0.516	95.8	5.14	260.1	182.4	135.2	106	87.2	74.6	66	59.8	55.4	49.5	8.93	40.2
杨洛生	YLS	12	1	1	1	2	3	0	4	1	1	1	1	1	0	0	2	1.4	0.122	71	3.27	174.4	124.8	94.7	76.2	64.7	57.2	51.7	47.8	45	41.2	8.44	34.5	2.7	0.497	91.3	5.28	260	180.1	130.6	101.7	82.3	69.5	60.7	54.4	49.7	43.8	8.95	36.3
杨洛生	YLS	13	1	1	1	2	3	0	4	1	1	1	2	2	0	0	2	1.4	0.129	69.6	2.95	162.2	117.7	90.6	73.8	63.6	56.6	51.8	48.4	45.8	42.5	8.33	35.7	2.2	0.404	83.7	4.47	227.5	159.9	118.8	93.5	77.7	67.1	59.8	54.5	50.6	45.8	8.73	35.8
杨洛生	YLS	14	1	1	1	2	3	0	4	1	1	2	2	2	0	0	2	1.1	0.101	58.9	2.27	130.6	96.2	75.2	62.4	54.2	49	45.3	42.6	40.8	38.3	8.13	34.6	2.5	0.468	87.3	4.87	244.1	170.3	125.5	97.9	80.1	68.4	60.3	54.4	50.2	44.7	8.87	35.7
杨洛生	YLS	15	1	1	1	2	3	0	4	1	1	2	2	2	0	0	2	1.3	0.114	54	2.01	120.3	89.8	71.4	59.9	52.6	47.3	43.8	41.4	39.7	38.4	8.12	33	2.7	0.508	85.3	5.19	252.3	173.8	126	96.6	77.7	65.2	56.7	50.5	45.5	40.1	8.95	30
覃梓玲	QZL	16	1	1	2	3	3	0	4	1	2	1	2	2	0	0	2	1.7	0.141	81.8	2.15	134	101.4	81.6	69.4	61.6	56.5	53	50.5	48.7	46.2	8.48	43.5	2.4	0.465	92.9	4.34	229.9	164.2	124.3	99.7	83.6	72.9	65.6	60.3	56.6	51.6	8.73	43.5
覃梓玲	QZL	17	1	1	2	3	3	0	4	1	2	1	1	1	0	0	2	1.7	0.141	70.4	3.41	187	135.4	104	84.7	72.4	64.2	58.5	54.5	51.5	47.6	8.31	38.5	2.2	0.436	79.5	4.28	225	160.2	120.8	96.5	80.1	71.7	63.9	58.9	55.2	50.3	8.53	38.8
覃梓玲	QZL	18	1	1	2	3	3	0	4	1	2	1	3	3	0	0	1	1.4	0.115	79.2	2.78	159.4	117.4	91.8	76	66.2	59.6	55	51.7	49.3	46.2	8.73	30.4	1.8	0.361	87.2	3.59	195	140.8	107.7	87.4	74.5	65.8	59.9	55.6	52.4	48.4	8.77	35.3
覃梓玲	QZL	19	1	1	2	3	3	0	4	1	2	2	3	3	0	0	1	1.8	0.148	77.3	3.45	182.1	130	98.3	78.7	66.2	58	52.3	48.2	45.2	41.3	8.52	36.7	2.5	0.486	90.8	4.37	227.4	161.3	121	96.2	79.9	68.2	61.8	56.4	52.4	47.3	8.79	39.5
覃梓玲	QZL	20	1	1	2	3	3	0	4	1	2	1	2	2	0	0	1	2.7	0.22	100.4	4.11	214.8	152.7	114.9	91.6	76.6	66.5	59.6	54.7	51.1	46.4	8.94	42.8	2.6	0.507	91	4.99	253.5	177.9	132	103.7	85.4	73.3	65	59	54.7	48.9	8.85	37.9
覃梓玲	QZL	21	1	1	2	3	3	0	4	1	2	1	1	1	0	1	2	1.6	0.128	70.6	2.89	160.3	116.7	90.1	73.7	63.2	56.2	51.4	48	45.5	42.2	8.35	37.6	1.6	0.324	73.9	3.24	174.7	125.7	96	77.6	66	58.3	52.9	49.1	46.3	42.6	8.42	37.8
覃梓玲	QZL	22	1	1	2	3	3	0	4	1	2	2	2	2	0	0	2	2.2	0.181	87.4	4.23	219.6	155.5	116.6	92.6	76.9	65.6	59.3	54.2	50.4	45.5	8.74	37.7	2.2	0.438	92.4	4.55	234.9	166	124.2	98.3	81.4	70.1	62.3	56.9	52.9	47.6	8.82	39.3
卢永茂	LYM	23	1	1	1	3	3	1	4	1	2	1	1	1	0	1	2	0.4	0.029	36.5	0.99	72.7	57.8	48.6	43	39.3	36.9	35.2	34	33.2	32.6	7.64	31.1	0.5	0.098	40.8	1.06	76.5	60.4	50.6	44.8	40.5	37.9	36.1	34.9	33.9	32.8	7.74	30.7
卢永茂	LYM	24	1	1	1	3	3	1	4	1	2	1	2	2	0	0	1	1.2	0.093	62.1	2.46	137.6	100.4	77.7	63.8	55.5	49.9	45.9	43.4	41	38.3	8.25	34.3	1.9	0.339	79.9	3.63	194.3	139.4	106	85.4	72.4	63.6	57.6	53.2	50.1	45.9	8.58	38
卢永茂	LYM	25	1	1	1	3	3	1	4	1	2	3	2	2	0	1	1	0.4	0.034	32.7	0.97	60.7	45.3	36.9	31.6	28	26.3	25.1	24.1	23.4	22.4	7.8	19.9	0.5	0.086	37.2	1.23	75.9	57.2	46	39	35	32.3	30.5	29	28	26.6	7.8	25.3
卢永茂	LYM	26	1	1	1	3	3	1	4	1	2	1	2	2	0	0	1	2.6	0.21	91.3	5.11	257.7	180.4	133.3	104.3	84.8	72	63.2	57	52.4	46.5	8.9	36.1	2.4	0.44	90.2	5.32	264.5	183.9	135	104.8	85.2	72.2	63.2	56.8	52.1	45.9	8.93	34.4
卢永茂	LYM	27	1	1	1	3	3	1	4	1	2	1	2	2	0	0	1	1.8	0.143	74.3	3.11	174.1	127	98.5	80.8	68.7	60.7	55.3	51.4	48.6	45	8.48	39.5	2.5	0.459	87	5.01	240	169.3	126.2	89.8	80.9	68.8	60.4	54.6	50.3	44.8	8.87	37.1
卢永茂	LYM	28	1	1	1	3	3	1	4	1	2	2	2	2	0	0	1	0.9	0.07	52	1.53	102.2	79	65.1	56.4	50.4	46.4	43.8	41.8	40.4	38.8	8.01	36	1.7	0.313	70	3.08	168.6	122.3	94.1	76.3	65.1	57.3	52	48.3	45.3	42.1	8.44	36.9
黄庆鲜	HQX	29	2	1	1	4	3	0	4	0	2	1	1	1	0	1	2	1.1	0.076	47.1	1.87	107.3	79	61.9	51.3	44.3	39.3	36.5	34.3	32.7	30.6	7.99	28.2	1	0.202	46.4	1.92	109.8	80.8	63.1	52.3	45.3	40.6	37.5	35.2	33.6	31.4	8.01	28.6
黄庆鲜	HQX	30	2	1	1	4	3	0	4	0	2	1	1	1	0	1	1	2.9	0.21	102.1	5.71	282.7	196.3	143.8	111.4	90.7	76.9	67.4	60.6	55.8	49.1	9.11	39.1	2.5	0.516	90.3	4.64	236.3	166.1	123.3	97	79.8	68.5	60.7	55.1	51	45.7	8.84	38
黄庆鲜	HQX	31	2	1	1	4	3	0	4	0	2	1	1	2	0	0	1	3	0.213	101.5	5.26	264.9	185.4	137	107.2	88	75.2	66.4	60.1	55.5	49.4	8.98	40.4	2.6	0.529	95.3	5.02	254.1	178.2	131.9	103.5	85.1	72.8	64.4	58.4	54	48.3	8.9	39.4
黄庆鲜	HQX	32	2	1	1	4	3	0	4	0	2	1	2	2	0	0	1	3	0.214	105.4	4.82	259.1	195.9	145.5	114.4	93.9	80.3	71	64.8	59.5	53.1	9.05	42.2	2.5	0.508	95.2	4.56	237.7	168.7	126.7	100.9	84	72.9	65.2	59.7	55.8	50.5	8.82	41.8
黄庆鲜	HQX	33	2	1	1	4	3	0	4	0	2	2	2	2	0	0	2	2.1	0.148	88.5	4.1	220.9	162.9	122.7	97.9	82.4	72.1	64.9	59.7	55.9	50.9	8.74	42.2	2	0.396	83.3	3.97	210.6	150.7	114.1	91.6	77.1	67.5	60.8	55.7	52.6	48.1	8.63	43.8
黄庆鲜	HQX	34	2	1	1	4	3	0	4	0	2	2	2	2	0	1	1	2.5	0.181	89.8	4.92	247	172.6	127.3	99.3	81.4	69.5	61.3	55.4	51.1	45.4	8.89	37.9	2.1	0.419	85.3	3.93	210	150.5	114.3	92	77.9	68.5	62	57.2	53.9	49.4	8.65	42.1
黄庆鲜	HQX	35	2	1	1	4	3	0	4	0	2	3	2	2	0	0	1	2	0.142	86.3	3.74	202.9	146.4	112	90.8	77.2	68.2	61.9	57.4	54.1	49.9	8.64	43.8	2	0.397	84.6	3.75	204.3	147.6	113.1	91.8	78	68.9	62.6	58	54.8	50.4	8.58	43.5
陆家能	LJN	36	1	2	2	4	3	0	4	1	1	1	1	1	1	1	2	2	0.168	87.9	3.68	202	146.8	112.6	91.5	77.9	68.9	62.7	58	55.1	50.9	8.58	44.4	2.9	0.568	107.7	5.07	267.7	195.4	146	115.5	95.9	82.8	73.8	67.4	62.8	56.6	8.96	46.5
陆家能	LJN	37	1	2	2	4	3	0	4	1	1	1	1	1	1	1	1	2.4	0.2	90.9	4.73	244.8	173.3	129.8	103	85.8	74.2	66.2	60.5	56.4	50.9	8.75	41.8	2.9	0.64	101.7	5.73	291.4	204.7	152	119.5	98.6	84.6	75	68.1	63.1	56.6	8.97	42.2
陆家能	LJN	38	1	2	2	4	3	0	4	1	1	1	2	2	0	0	1	2	0.167	84.7	4.15	215.3	152.5	114.3	90.8	75.7	65.7	58.8	53.8	50.2	45.4	8.67	38.6	2.3	0.524	91.6	4.5	228.9	160.9	116.4	94	77.8	68	60.8	55.7	51.9	46.9	8.78	38.6
陆家能	LJN	39	1	2	2	4	3	0	4	1	1	1	1	1	0	1	1	1.2	0.102	68.4	2.13	132.8	100.6	80.9	68.8	61.2	56	52.5	50	48.1	45.7	8.18	41.1	1.9	0.415	80.9	3.38	186.4	135.3	104.3	85.1	72.8	64.4	58.8	54.7	51.5	47.8	8.49	41.7
陆家能	LJN	40	1	2	2	4	3	0	4	1	1	1	1	1	0	1	1	1.3	0.106	72.5	2.73	158.2	116.9	91.8	76.3	66.3	60.2	55.8	52.7	50.4	47.3	8.26	41	2	0.443	84.3	3.45	186.4	134.8	102.6	82.8	70.1	61.5	55.6	51.4	48.4	44.4	8.55	41.7
陆家能	LJN	41	1	2	2	4	3	0	4	1	1	3	1	2	0	0	1	1.8	0.148	88.4	3.69	206.4	150.6	116.7	95.8	82.3	73.7	67.7	63.4	60.2	56	8.54	48	2.1	0.41	98.8	4.26	237.2	176.9	135.1	109.4	92.9	82.2	74.6	69.3	65.3	60.2	8.73	50.5
陆家能	LJN	42	1	2	2	4	3	0	4	1	1	3	2	2	0	0	1	1.8	0.154	89.7	3.95	222.2	162.5	126.1	103.8	80.4	73.6	70	68	65.8	61.1	8.53	50.9	2.8	0.626	104.4	5.64	290.4	205	153.1	121.1	100.5	86.6	77.1	70.3	65.3	58.8	9	46.3
陆家能	LJN	43	1	2	2	4	3	0	4	1	1	3	3	3	0	0	1	1.5	0.122	46.7	2.99	144.4	99.1	71.6	54.6	45.7	36.1	31	27.3	24.6	21.2	8.34	15.6	2.2	0.495	85	2.36	122.5	86.9	63.5	51.8	43.2	37.4	33.5	30.6	28.6	25.9	8.37	25.1
陆家能	LJN	44	1	2	2	4	3	0	4	1	1	1	2	2	0	1	1	1.5	0.123	68.2	3.07	161.9	115.5	87.3	69.9	58	52	47.1	43.3	41	37.6	8.35	35	1.8	0.402	78.1	3.68	193.8	138.4	104.8	83.3	70.5	62.1	56.2	51.3	48.3	44.7	8.5	38.5
陆家能	LJN	45	1	2	2	4	3	0	4	1	1	1	1	1	0	0	1	2.2	0.181	90.1	3.99	216.6	156.1	119.5	96.9	81.2	72.5	65.7	60.9	57.4	52.8	8.61	43.7	2.5	0.564	100	4.37	234.9	168.8	128.6	103.8	87.9	77	69.6	64.4	60.5	55.5	8.8	45.8
陆家能	LJN	46	1	2	2	4	3	0	4	1	1	2	3	3	0	0	1	1.6	0.134	82.5	3.39	195.6	144.3	110.8	93.9	79.9	72.3	66.4	62.2	58.9	55	8.52	43.4	2.2	0.485	86	3.81	207.4	149.8	114.7	93.1	79.2	70.1	63.8	59.2	55.9	51.2	8.63	42.1
陈致君	CZJ	47	2	2	1	2	2	0	3	0	0	1	2	2	0	0	1	2.3	0.147	93.1	3.04	190.5	144.5	116.5	99.2	87.8	79.2	73.6	69.7	66.9	63.2	8.7	49	1.8	0.262	95.6	3.2	188.3	139.9	110.4	92.2	80.6	72.4	66.8	62.8	60	56.2	8.54	58.3
陈致君	CZJ	48	2	2	1	2	2	0	3	0	0	1	3	3	0	0	2	2.1	0.134	81.8	4.44	222.2	155	114.1	88.9	73.2	62.9	55.7	50.5	46.7	41.7	8.73	34.3	2.8	0.404	93.1	5.46	267.7	185.3	134.3	103.8	84.2	71.5	62.6	56.3	51.6	45.5	8.94	34.6
陈致君	CZJ	49	2	2	1	2	2	0	3	0	0	1	3	3	0	0	2	2.3	0.145	75.8	3.26	156.3	106.9	76.9	58.4	46.3	38.2	32.7	28.8	26	22.2	8.44	29.6	2.5	0.366	83.6	4.31	213.6	148.4	105.7	84.2	68.5	56.3	49.7	44.4	40.6	35.5	8.83	33.3
陈致君	CZJ	50	2	2	1	2	2	0	3	0	0	2	3	3	0	0	1	1	0.066	66	2.02	131.7	101.1	82.6	71.1	63.8	59.2	56.1	53.8	52.1	49.9	8.11	42.6	2.8	0.417	94.1	3.86	202	139.3	108.2	86.3	70.8	61.7	54.9	49.7	46.4	42.1	8.75	29.4
罗秀卫	LXW	51	1	2	1	4	3	0	4	1	1	1	1	1	0	1	1	2.1	0.129	92.5	4.06	218.6	157.1	119.8	96.7	81.9	72	65.1	60.3	56.7	52.1	8.64	45.2	2.1	0.345	86.9	3.81	208.4	150.8	115.8	94.2	80.2	70.7	64.2	59.6	56.2	51.8	8.58	44
罗秀卫	LXW	52	1	2	1	4	3	0	4	1	1	1	2	2	1	0	1	1.7	0.099	90.1	3.13	178.6	131.3	102.6	84.8	72.4	66	61.1	57.5	54.7	51.4	8.45	51	2.2	0.371	99.2	3.71	199.3	143.1	109	87.9	74.3	65.4	59.2	54.8	51.6	47.4	8.68	50.2
罗秀卫	LXW	53	1	2	1	4	3	0	4	1	1	1	2	2	0	0	1	4	0.24	134	6.62	332	231.8	170.9	133.3	108.3	91.6	80.2	72.1	66.1	58.4	9.42	46	3.4	0.572	120.6	5.06	260.1	183.6	137.1	108.4	88.3	76.9	68.3	62.1	57.6	51.8	9.12	47.8
罗秀卫	LXW	54	1	2	1	4	3	0	4	1	1	1	3	3	0	0	1	2.8	0.168	105.9	5.7	285.5	199.3	146.9	114.6	93.8	79.5	69.9	63	58	51.4	9.03	40.4	2.8	0.471	103.5	5.29	262	182	133.3	103.3	84	71.1	62.2	55.9	51.3	45.2	9.03	39.4
罗秀卫	LXW	55	1	2	1	4	3	0	4	1	1	1	3	3	0	0	1	3.6	0.217	121.5	6.22	307.1	205.9	155.8	120.5	97	79.7	70.1	62.4	56.3	49.5	9.17	38.7	2.6	0.431	94.7	4.68	234.8	164.4	117.8	94.5	77.5	65.8	57.8	52.1	48	42.6	8.85	36.6
罗秀卫	LXW	56	1	2	1	4	3	0	4	1	1	2	2	2	0	0	1	3.7	0.221	126.8	5.99	302.3	211.7	156.5	122.6	99.6	83.2	74	66	61.2	54.1	9.22	45.5	3.3	0.551	119.6	5.9	301	211.8	153.4	124	101.7	86.8	76.7	69.4	64.1	57.2	9.07	45.9
罗秀卫	LXW	57	1	2	1	4	3	0	4	1	1	1	3	3	0	0	1	5.2	0.308	156.3	6.18	299.4	206	149.1	114.1	88.4	74.6	63.8	56.1	50.5	43.1	9.48	36.8	3.1	0.523	106.1	5.17	257.3	179.1	131.5	102.2	83	70.1	61.3	54.5	50.5	44.5	9.03	42.5
罗秀卫	LXW	58	1	2	1	4	3	0	4	1	1	2	3	3	0	0	1	4.9	0.292	145.3	5.77	296.1	208.9	158.1	123.1	101.5	86.6	76.5	68.7	64.1	57	9.56	50.5	3.2	0.529	106	4.11	221.2	159	121.1	97.8	81.2	71.9	64.8	59.7	55.7	51.2	8.8	40.4
劳贵	LG	59	1	1	1	3	3	0	4	1	1	1	1	1	0	0	1	1.4	0.11	59.2	2.6	143.5	104.1	80.2	65.4	56.1	49.9	45.6	42.3	40.3	37.4	8.22	31.6	2.2	0.368	81	4.16	211	148.1	109.8	86.2	70	61.3	54.4	49.5	45.9	41.1	8.71	34.6
劳贵	LG	60	1	1	1	3	3	0	4	1	1	1	2	2	1	0	1	1.1	0.092	61.3	2.53	143.2	102	81.6	67.3	58.1	52.4	48.3	45.2	43.1	40.4	8.2	35.8	2.5	0.413	91	4.49	228.3	160.4	116	93.6	77	65.6	58.9	53.5	49.6	44.2	8.89	37.4
劳贵	LG	61	1	1	1	3	3	0	4	1	1	1	3	3	0	0	1	1.4	0.116	69.5	3.02	166.5	117.4	93.1	75.9	64.9	58	53.1	49.3	46.8	43.7	8.39	37.5	4	0.664	121.2	6.77	336.6	234.2	167.2	133.5	108.8	89	78.4	70	63.9	55.5	9.34	40.8
劳贵	LG	62	1	1	1	3	3	0	4	1	1	1	2	2	0	0	1	1.4	0.11	77.4	2.99	171.7	126.5	99	82.1	71.3	64.4	59.6	56.1	53.6	50	8.31	43.9	2.6	0.429	98.4	4.76	245	173	129.2	102.2	83.6	73.2	65.2	59.5	55.4	49.9	8.82	43.4
劳贵	LG	63	1	1	1	3	3	0	4	1	1	1	2	2	0	0	1	1.5	0.122	82.4	2.93	171.5	127.1	100.1	83.5	72.8	65.7	60.7	57.2	54.6	51	8.38	48.2	2.3	0.381	99.6	4.62	246.6	176.7	134.2	108	89.9	80	72.3	66.7	62.7	57.4	8.77	46.5
劳贵	LG	64	1	1	1	3	3	0	4	1	1	1	3	3	0	0	1	1.9	0.151	82.5	3.15	179.1	131.5	102.5	84.7	72.3	64.8	59.2	55.3	52.5	48.6	8.5	43.2	3	0.507	107.5	5.71	289.3	203	150.5	118.1	96.8	82.1	72.2	64.6	59.6	53.3	9.19	42.7
劳贵	LG	65	1	1	1	3	3	0	4	1	1	1	1	2	1	1	1	2.1	0.168	88	3.4	189.2	137.8	106.5	87.2	74.9	66.5	60.8	56.7	53.7	49.8	8.48	44.9	3.3	0.556	114.1	6.62	325.1	224.9	163.9	126.4	102.1	84.5	74.6	66.7	60.8	52.9	9.31	42.4
劳贵	LG	66	1	1	1	3	3	0	4	1	1	1	3	3	0	0	1	1.2	0.093	67.4	2.28	140.1	105.7	84.7	71.7	63.4	57.7	53.9	51.1	49.1	46.5	8.31	43.3	2.4	0.401	100	4.52	237.2	168.9	127.4	101.7	85.3	73.3	66.6	61.2	57.3	51.9	8.87	41
劳贵	LG	67	1	1	1	3	3	0	4	1	1	2	1	1	1	0	1	1.3	0.104	58.2	2.14	119	86.6	66.8	54.7	46.9	41.7	38.5	36	34.1	31.7	8.16	31.4	3.2	0.526	99	5.4	264.1	176.3	129.1	102.2	81	69.1	59.2	53.5	48.7	42.5	9.14	35.4
劳贵	LG	68	1	1	1	3	3	0	4	1	1	1	1	1	0	1	1	0.5	0.042	47.9	1.06	82.5	66.4	56.6	50.6	46.8	44.1	42.4	41.1	40.2	39	7.79	35.8	1.2	0.199	60.2	2.24	132.9	99	76.9	65.8	57	52.1	48.3	45.6	43.7	41.1	8.17	37
劳贵	LG	69	1	1	1	3	3	0	4	1	1	1	3	3	0	0	1	1.7	0.137	78.5	2.96	164.7	120	92.8	76	65.3	58.4	53.6	49.8	47.6	44.3	8.32	38.1	3	0.492	107	5.47	277.6	188.6	140.7	113.5	93.6	79.3	69.9	63.2	58.3	51.7	8.99	38.3
劳贵	LG	70	1	1	1	3	3	0	4	1	1	1	2	2	0	1	1	0.5	0.043	44.8	1.08	74.4	58.2	48.3	42.1	38.2	35.6	33.9	32.1	31.6	31.1	7.77	34.4	1.1	0.178	53.6	2.16	120.7	88.1	68.2	56	48.1	43	39.4	36.9	35	32.5	8.11	30.8
劳贵	LG	71	1	1	1	3	3	0	4	1	1	2	1	1	0	1	2	0.1	0.005	23.9	0.07	21.4	22.3	23.2	23.5	23.7	24.1	24.3	25.1	25.3	25.4	7.41	24.4	0.2	0.033	30.5	0.39	40.1	34.2	30.6	28.4	26.9	26.3	25.8	25.4	25.2	24.8	7.57	23.1
龙建锋	LJF	72	1	1	2	4	3	0	4	1	2	1	2	2	0	1	1	2.2	0.193	72.7	3.6	178	123.5	90.4	69.9	56.8	47.8	41.6	37.2	34.1	29.9	8.63	25.3	2.9	0.417	81.5	4.59	210.3	140.9	98.7	72.6	56	44.8	36.8	31.1	27	21.5	8.96	21.8
龙建锋	LJF	73	1	1	2	4	3	0	4	1	2	1	1	1	1	0	1	2.1	0.182	86.7	3.82	206.7	148.9	113.7	92	78.2	68.8	62.3	57.7	54.4	50	8.64	43.4	2.7	0.467	103.1	5	259.8	184.1	138.1	109.8	91.6	79.3	70.7	64.7	60	54.6	8.92	45
龙建锋	LJF	74	1	1	2	4	3	0	4	1	2	1	1	1	0	0	1	1.6	0.136	76.2	2.98	170.4	125.4	98	81	70.3	63.1	58.2	54.7	52.2	48.8	8.37	43	2.7	0.461	100.4	4.97	257.4	176.5	136.5	108.3	90.2	77.9	69.5	63	59.2	53.5	8.89	43.8
龙建锋	LJF	75	1	1	2	4	3	0	4	1	2	1	2	2	0	0	1	2.6	0.226	98.5	4.21	223.9	164.3	123.1	97.7	81.4	70.4	62.9	57.5	53.6	48.5	8.85	44.5	2.9	0.488	105.1	5.5	273.9	190.7	140.1	108.9	89	75.5	66.2	59.6	54.8	48.5	9.02	42
龙建锋	LJF	76	1	1	2	4	3	0	4	1	2	1	3	3	0	0	1	2	0.177	84.8	3.49	186.1	133.3	101.2	81.4	68.7	60.3	54.6	50.1	47.5	43.5	8.56	42.6	3.1	0.524	97.6	5.35	267.2	186.3	137	106.7	87.2	73.1	63.7	57.1	52.3	46	8.98	38.6
龙建锋	LJF	77	1	1	2	4	3	0	4	1	2	2	1	1	0	0	1	1.8	0.157	81.6	3.24	181.3	132.3	102.5	84.2	72.4	64.5	59.2	55.4	52.6	49	8.5	43.2	2.9	0.496	107.1	5.55	283.3	199.4	148.4	116.9	96.7	83.4	74.2	67.1	62.4	56.5	9.06	45.3
黄德帅	HDS	78	1	1	1	4	1	1	4	1	2	1	3	3	1	0	2	2	0.151	75	2.8	155.8	110.3	87.8	71.9	61.7	53.3	48.1	44.5	41.8	38.4	8.47	34.4	1.9	0.325	76.5	2.92	164.1	120	93.2	76.6	66	58.6	53.4	49.9	47.3	43.9	8.42	40.1
黄德帅	HDS	79	1	1	1	4	1	1	4	1	2	1	3	3	0	0	2	2	0.154	88	3.29	184.4	134.7	104.4	85.8	73.8	65.2	59.5	55.5	52.5	48.7	8.52	48.1	2.7	0.463	104.3	4.29	225.3	160.4	121	96.7	80.8	69.8	62.3	57.1	53.2	48.2	8.89	45.5
黄德帅	HDS	80	1	1	1	4	1	1	4	1	2	1	3	3	0	0	2	2	0.153	83.4	2.94	176.9	132.4	105.4	88.7	78	69.1	63.7	59.8	57.1	53.5	8.49	46.1	1.9	0.326	80.6	2.72	163.6	122.5	97.5	82.1	72.3	65.1	60.3	56.9	54.4	51.2	8.36	47.8
黄德帅	HDS	81	1	1	1	4	1	1	4	1	2	1	3	3	0	0	2	1.5	0.113	70.7	2.06	133.3	102.2	83.3	71.6	64.1	58.8	55.3	52.8	51	48.8	8.29	44.8	1.9	0.322	83.7	3.11	179.7	132.7	104	86.4	75.1	67.7	62.5	58.8	56.1	54.1	8.32	45.1
黄德帅	HDS	82	1	1	1	4	1	1	4	1	2	1	3	3	0	0	2	2.2	0.17	92.2	3.57	198.9	144.8	111.9	91.7	78.3	68.9	62.6	58.1	54.9	50.7	8.63	46.2	2.3	0.394	98.8	4.04	225.6	164.5	127.3	104.4	89.3	78.8	71.8	66.8	63.2	58.5	8.69	50.5
唐勇	TY	83	1	2	1	3	3	0	4	0	1	1	3	3	0	0	1	2.2	0.176	89.5	4.34	223.6	158	118.1	93.4	77.6	67.3	60.2	55.1	51.4	46.4	8.78	38.7	2.6	0.429	100.2	4.93	253.1	178.5	133.1	105.1	87.2	75.7	67.9	62.2	58	52.5	8.85	43.9
唐勇	TY	84	1	2	1	3	3	0	4	0	1	1	2	2	0	1	1	1.7	0.128	71.6	3.05	161.3	115.1	87	69.7	58.6	50.6	45.3	41.5	38.8	35.2	8.43	34.4	2.3	0.386	82.5	3.83	194.4	132.2	101.3	79.6	65.7	54.9	48.9	44.2	40.8	36.3	8.72	32.6
唐勇	TY	85	1	2	1	3	3	0	4	0	1	1	1	1	0	0	1	2.2	0.166	90.5	4.23	225.3	161.3	122.4	98.4	83.1	72.6	65.6	60.4	56.7	51.9	8.65	43.2	2.7	0.446	104.9	5.12	266.4	183.1	141.9	112.9	94.2	80.6	73	66.9	62.4	56.6	8.88	46.8
唐勇	TY	86	1	2	1	3	3	0	4	0	1	1	3	3	0	0	1	2	0.158	81.6	3.81	203.7	146.1	111.1	89.5	75.4	65.8	59.2	54.6	51.2	46.7	8.46	37.1	2.3	0.384	91.4	4.29	227.3	157.5	122.9	98.6	82.9	71	64.5	59.2	55.4	50.4	8.74	41
唐勇	TY	87	1	2	1	3	3	0	4	0	1	2	1	1	0	0	1	2.5	0.191	97.7	4.63	241.8	171.8	129.2	103	86.1	74.6	66.7	61.2	57.1	51.8	8.77	43.9	2.9	0.477	109.6	5.59	283.5	199	147.6	115.8	93.9	82.1	72.8	66.1	61.3	54.7	9.01	45.9
唐勇	TY	88	1	2	1	3	3	0	4	0	1	1	3	3	0	0	2	1.7	0.133	72.7	2.48	148.4	110.8	88	73.9	64.9	57.6	53.1	49.9	47.6	44.5	8.19	30.7	2.4	0.39	90.1	3.68	204.6	148.9	115	94.1	79.5	70.8	64.3	59.8	56.5	51.9	8.64	39.8
唐勇	TY	89	1	2	1	3	3	0	4	0	1	1	3	3	0	0	2	2.2	0.17	75.9	4.3	212	147	107.5	83.1	67.5	56.6	49.2	44	40.2	35.2	8.73	29.7	2.8	0.464	96.1	4.85	241.4	168	119.9	95.8	78.1	65.8	57.2	51.3	47	42.3	8.89	34.4
唐勇	TY	90	1	2	1	3	3	0	4	0	1	2	3	3	0	0	1	2	0.158	92.1	3.98	213.6	153.4	116.8	94.2	79.9	70.5	64	59.4	55.9	51.3	8.69	45	2.9	0.476	103.8	4.77	243.3	171.2	127.3	100.3	83	70.9	62.8	57.1	52.9	47.4	8.96	43.6
王日远	WRY	91	1	2	2	3	2	0	3	0	1	1	1	1	0	1	1	0.9	0.081	56.8	2.05	124.5	91.2	74.6	63	55.6	50.7	47.2	44.8	43	40.6	8.13	32.5	1.7	0.311	69.2	2.97	167.5	119.2	95.3	78.5	66.7	60	54.8	50.9	46.6	45.1	8.34	35.5
王日远	WRY	92	1	2	2	3	2	0	3	0	1	1	2	2	0	0	1	2.3	0.207	90.8	4.17	214.7	146.9	113.3	89.7	74.5	64.1	57	52	48.3	43.5	8.78	40.4	2.9	0.52	100.5	5.43	272.3	190.3	136.5	109.5	89.6	76.4	67.3	60.8	55.6	49.8	9.02	40.4
王日远	WRY	93	1	2	2	3	2	0	3	0	1	1	2	2	0	0	2	1.2	0.108	57.4	2.78	147.1	102.8	79.9	63.8	53.5	46.9	42.2	38.9	36.4	33.2	8.26	29.5	1.6	0.292	63.7	3.26	166	116.7	84.4	68.2	56.3	48.8	43.7	40	37	33.6	8.44	28.9
王日远	WRY	94	1	2	2	3	2	0	3	0	1	1	2	2	0	1	1	1.9	0.167	83.5	3.43	184.3	132.5	98.6	81.5	69.1	59.8	54.6	50.4	47.2	43.4	8.54	41.6	3	0.538	104.7	4.85	243.1	164.2	125.1	97.6	78.5	66.7	59.3	53.4	49.2	43.5	9	40.7
王日远	WRY	95	1	2	2	3	2	0	3	0	1	1	1	1	0	1	2	1.3	0.115	66	2.56	148.4	106.8	86.1	71.6	62.4	56.1	51.9	48.8	46.4	43.7	8.22	37.3	2.1	0.372	83.8	3.92	206.3	147.8	109.6	88.6	76.2	66	59.7	55.6	52.3	47.8	8.66	40.2
黄典云	HDY	96	1	1	2	3	1	0	3	0	0	1	3	3	0	0	1	1.3	0.114	47.6	2.11	112.7	80.7	61.3	49.3	41.6	36.3	33.4	31	29.2	26.9	8.12	20.1	1.8	0.318	59.3	2.75	132.1	90.6	85.3	49.7	39.8	32.9	28.7	25.4	23	19.9	8.4	22.3
黄典云	HDY	97	1	1	2	3	1	0	3	0	0	3	3	3	1	0	1	1	0.085	53.4	1.57	103.3	77.8	65.2	56.3	50.6	46.8	44.4	42.6	41.2	39.4	7.98	35.3	2.2	0.399	77.6	2.93	164.8	120.6	93.6	77	66.4	58.7	53.2	49.4	46.8	43.2	8.44	37.2
黄典云	HDY	98	1	1	2	3	1	0	3	0	0	1	2	2	0	0	2	1.7	0.151	73	3.07	170.7	124.2	95.9	78.5	67.3	59.7	54.1	50.1	47	40.7	8.38	36.1	2.3	0.417	76.9	3.93	209.1	149.6	113.4	91.1	76.8	66.6	59.6	54.7	51.2	46.5	8.71	33
黄典云	HDY	99	1	1	2	3	1	0	3	0	0	1	3	3	0	0	2	1.5	0.136	61.6	1.94	118.6	89.3	71.5	60.5	53.4	48.7	45.6	42.9	41.1	38.8	8.2	37.9	2.1	0.383	87.1	3.6	199.6	145.1	111.9	91.5	78.4	69.7	63.5	59.2	56	51.9	8.51	43.3
黄典云	HDY	100	1	1	2	3	1	0	3	0	0	3	3	3	0	0	2	0.7	0.066	41.5	1.74	103	76.6	60.6	50.7	44.3	40.1	37.8	35.6	34.1	32.1	8.01	30.1	2	0.354	57.9	4.09	203.2	141.4	103.7	80.5	65.7	54.6	47.4	42.3	38.5	33.7	8.51	14.8
黄典云	HDY	101	1	1	2	3	1	0	3	0	0	2	3	3	0	0	1	1.3	0.12	67.7	2.57	153.8	114.9	91.2	76.6	67.3	60.9	56.2	53	50.7	47.3	8.36	40	3.1	0.552	86.8	4.06	216.9	155.4	118	95	80.2	68.3	60.3	54.8	50.9	45.9	8.88	36.2
杨林科	YLK	102	1	1	1	2	3	0	4	1	1	1	2	2	0	0	1	2	0.15	84	3.38	188.7	137.5	106.4	87.2	74.9	66.1	60.1	55.9	52.9	48.9	8.49	43.3	1.9	0.322	88.4	4.08	219.6	158	120.5	97.3	82.5	72.6	65.8	61	57.5	52.8	8.66	45.1
杨林科	YLK	103	1	1	1	2	3	0	4	1	1	1	1	1	0	0	2	2.3	0.172	93.9	4.21	225.4	161.7	122.9	99	83.6	73.3	66.2	61.1	57.4	52.6	8.73	44.2	2.5	0.407	97.2	4.43	236	168.9	128.2	103	86.9	75.9	68.5	63.2	59.3	54.2	8.79	45.5
杨林科	YLK	104	1	1	1	2	3	0	4	1	1	1	1	1	0	0	1	2.7	0.194	104	5.14	267.8	190.1	142.9	113.7	95.2	82.8	74.2	68.2	63.7	57.9	8.88	48.3	2.6	0.426	104.2	4.94	259.8	185.1	139.7	111.7	93.7	81.9	73.7	67.9	63.6	58	8.86	49.6
杨林科	YLK	105	1	1	1	2	3	0	4	1	1	1	1	1	0	0	1	2.1	0.152	85.4	3.94	211	151.4	115.1	92.7	78.2	67.9	62	57.3	53.9	49.3	8.62	41.8	2.1	0.353	88.5	5.21	251.1	154.5	117.7	94.9	80.3	70.3	63.5	58.7	55.1	50.5	8.65	43
杨林科	YLK	106	1	1	1	2	3	0	4	1	1	1	1	1	0	0	1	2.2	0.158	94.6	4.11	223.6	161.4	123.6	100.3	85.3	75.7	69.1	64.3	60.8	56.1	8.68	48.4	2.2	0.371	97.2	4.53	241.8	173.1	131.3	105.8	89.1	78.1	70.6	65.2	61.2	56.1	8.73	47.9
杨林科	YLK	107	1	1	1	2	3	0	4	1	1	1	2	2	0	0	1	2.5	0.183	98.6	4.5	241.5	173.3	131.9	106.4	90.1	79.2	71.7	66.4	62.5	57.4	8.81	47.1	2.4	0.395	100.5	4.42	238.6	171.7	131	105.9	89.7	79.3	71.9	66.7	62.8	57.8	8.79	48.8
罗朝强	LCQ	108	1	2	2	2	3	0	4	0	1	1	1	1	0	1	2	0.4	0.045	42.9	1.03	77.2	61.7	52.3	46.4	42.7	40.3	38.6	37.4	36.5	35.4	7.73	33.6	0.6	0.099	46.5	1.12	82.5	65.6	55.2	48.9	44.8	42.1	40.2	38.9	37.9	36.6	8.4	23.7
罗朝强	LCQ	109	1	2	2	2	3	0	4	0	1	1	2	2	1	0	1	3.5	0.351	118.1	6.32	313.6	218	159.9	124.1	100.9	85.4	74,7	67.1	61.6	54	9.23	40.7	2.6	0.442	99.9	5.16	258.9	180.9	133.5	104.2	85.5	73.4	64.9	58.9	54.4	48.5	8.96	38.4
罗朝强	LCQ	110	1	2	2	2	3	0	4	0	1	1	3	3	1	0	1	1.7	0.175	65.3	3.15	159.2	111.5	82.5	64.7	53.2	45.8	40.7	37	33	30.7	8.52	30	2.4	0.401	81.6	4.68	230.8	160.1	117	90.5	73.5	62.5	54.8	49.4	45.4	40.1	8.8	32
罗朝强	LCQ	111	1	2	2	2	3	0	4	0	1	1	1	1	1	1	2	1.3	0.133	37.3	1.98	123.8	93.9	75.6	64.4	56.8	52.4	48.5	46.8	43.6	42.8	8.05	42.5	1.4	0.228	71	2.87	162.2	118.8	92.3	76.1	65.6	58.6	53.7	50.6	47.8	44.5	8.27	41.3
罗朝强	LCQ	112	1	2	2	2	3	0	4	0	1	1	2	2	0	0	2	1.2	0.124	56.6	1.85	106.4	78.5	61.5	51	44.1	39.8	37.2	35.8	33.6	32.4	8.12	35.2	2	0.344	72.1	3.82	195.2	133.1	102.3	80.7	66.8	57.8	51.6	47.1	43.9	39.6	8.77	33.7
罗朝强	LCQ	113	1	2	2	2	3	0	4	0	1	1	3	3	0	0	2	0.9	0.001	36.7	1.64	96.3	71.6	58.2	47.2	41.3	37.3	35.6	34.3	32.3	31.2	8.08	31.6	2.7	0.447	77.1	4.07	202.1	140.5	103.1	80	65.2	55.1	47.9	42.9	39.3	34.6	8.84	27.5
罗朝强	LCQ	114	1	2	2	2	3	0	4	0	1	2	2	2	0	0	1	1.4	0.144	69.8	2.7	154.8	114	87.2	73.8	63.8	57.3	53.3	49	45.1	43.4	8.35	40.7	2.5	0.417	88.9	4.74	243.9	172.2	128.5	101.6	83	72.6	64.6	58.8	54.7	49.2	8.83	39.9
罗朝强	LCQ	115	1	2	2	2	3	0	4	0	1	3	3	3	0	0	1	0.8	0.076	37.8	1.72	107.7	81.8	65.1	56.2	52.3	45.8	43.5	42.7	41	39.9	7.92	34.6	2.2	0.366	66.4	4.36	218.5	152.6	109.5	87.8	72	61.1	53.7	48.4	44.5	39.5	8.79	28.7
罗朝强	LCQ	116	1	2	2	2	3	0	4	0	1	3	3	3	0	0	1	0.9	0.089	44.7	1.74	95.8	69.8	57.2	43.5	40.1	36.3	35.1	33	32.1	31	8.05	26	2.2	0.365	60.5	3.41	171.6	120	88.6	69.3	56.9	49.3	43.2	38.9	35.9	32	8.58	26.5
罗朝强	LCQ	117	1	2	2	2	3	0	4	0	1	3	3	3	0	0	1	1.4	0.137	31.9	2.83	137.7	95.9	75.6	52.7	42.1	39.3	37.3	23.9	22.3	21.2	8.17	6.9	1.5	0.25	21	1.72	56.9	30.9	30.6	28.4	26.9	26.3	25.8	25.4	25.2	24.8	7.57	23.1
罗朝强	LCQ	118	1	2	2	2	3	0	4	0	1	3	2	2	0	0	1	1.3	0.127	51.8	2.58	133.7	94.7	69.7	56.4	45.3	40.8	37.3	34.9	32	30.8	8.18	29.2	2.1	0.36	83.9	3.74	187.4	130.8	96.4	75.2	61.6	52.6	47.2	42.5	39.2	34.9	8.51	27.3
罗朝强	LCQ	119	1	2	2	2	3	0	4	0	1	1	2	2	0	0	1	2.4	0.236	86	4.22	219.2	156.3	118.7	92.6	79.6	68.5	60	55.7	52.3	49.7	8.67	36.1	2.3	0.388	94.7	5.03	254.7	178.6	132.3	103.7	85.4	73.8	66.1	60.4	56.2	50.7	8.82	40.1
罗朝强	LCQ	120	1	2	2	2	3	0	4	0	1	3	3	3	0	0	1	1.7	0.173	35.3	4.61	138.4	104.2	83.5	70.8	62.7	57.6	54.9	52.5	50.8	48.5	8.4	1.5	1.8	0.308	48.6	3.81	177.9	120.2	82.5	63.5	49.8	40.8	34.9	30.6	27.4	23.2	8.49	9.2
罗朝强	LCQ	121	1	2	2	2	3	0	4	0	1	2	3	3	0	0	1	1.3	0.133	37.8	4.12	123.7	93.9	75.6	64.4	56.8	52.4	48.5	46.8	43.6	42.8	7.95	15.8	1.8	0.295	53.3	3.35	164.8	114	83.3	64.3	52.1	44.3	39.7	35.7	33.3	29.6	8.4	23.7
施幼燕	SYY	122	2	1	2	3	1	0	3	0	1	1	2	2	0	0	1	2.4	0.188	84.2	5.17	252.6	174.4	126.8	97.5	78.8	66.5	58	51.9	47.4	41.5	8.87	28.3	2.8	0.448	89.3	5.73	281.7	194.9	124.1	109.8	87	74	64.2	57.3	52.2	45.5	8.96	27.7
施幼燕	SYY	123	2	1	2	3	1	0	3	0	1	1	2	2	0	0	1	2.8	0.214	94.1	4.89	243.2	169.3	124.3	96.6	78.8	66.4	58.8	51.7	47.9	42.2	8.9	34.3	2.7	0.435	99	5.17	259.2	181	133.5	104.2	85.5	72.8	64	57.8	53.3	47.4	8.94	37.5
施幼燕	SYY	124	2	1	2	3	1	0	3	0	1	3	3	3	0	0	1	1.7	0.13	80.6	3.78	198.3	141.2	106.4	85	72.4	64.1	58.2	54	50.8	46.7	8.47	41.8	2.4	0.385	96.8	4.52	236.3	168	126.4	100.8	84.5	73.4	65.9	60.4	56.5	51.2	8.83	42.3
施幼燕	SYY	125	2	1	2	3	1	0	3	0	1	3	3	3	0	0	1	1.9	0.147	66.7	3.57	183	129	96.2	75.9	62.9	53.7	47.3	42.9	39.7	35.5	8.47	24.9	2.8	0.438	86	5.17	255.1	176.9	129	99.9	81.1	67	59	52.7	48.1	42	8.92	28.7
施幼燕	SYY	126	2	1	2	3	1	0	3	0	1	1	3	3	0	0	2	2.1	0.164	80.1	3.93	204.7	145.3	109.1	86.9	76.6	62.2	55	50.1	46.5	41.8	8.6	35.8	2	0.313	81.7	4.02	206.3	145.5	108.5	85.7	71	61.6	55.2	50.6	47.2	42.7	8.74	40
施幼燕	SYY	127	2	1	2	3	1	0	3	0	1	1	2	2	0	0	2	2.5	0.19	86.7	4.87	240.4	166.7	121.8	94.2	76.6	65	56.9	51.1	46.9	41.3	8.89	32.9	2.6	0.41	93.5	4.58	230.7	161.5	119.4	93.4	76.8	65.4	57.7	51.8	48.2	42.9	8.86	38.1
韦景王	WJW	128	1	2	2	3	1	0	3	0	1	1	2	2	0	0	1	2.7	0.21	101.9	5.07	261.3	184.7	138.1	109.3	90.9	77.5	70.1	64	59.6	53.8	8.94	45	3	0.507	104.7	5.73	286.3	199.6	146.9	114.4	93.6	79.6	70	63.2	58.2	51.7	9.05	41.3
韦景王	WJW	129	1	2	2	3	1	0	3	0	1	1	3	3	0	0	1	3.1	0.248	87.7	5.05	238.9	162.5	116.1	87.5	69	55.9	47.2	41	36.5	30.6	9.04	25.9	3.5	0.589	99.2	6.14	297	204.2	147.7	112.8	90.5	74.4	63.5	55.8	50.3	43.1	9.26	29.9
韦景王	WJW	130	1	2	2	3	1	0	3	0	1	1	3	3	0	0	1	2.7	0.211	79.7	4.17	213.3	150.1	111.7	88.1	72.9	61.9	54.7	49.5	45.8	40.9	8.75	36	2.1	0.355	77	3.9	200.9	141.9	106	83.9	69.7	60.5	53.9	48.2	45.5	41.4	8.63	33.8
韦景王	WJW	131	1	2	2	3	1	0	3	0	1	1	1	2	1	1	1	1.7	0.132	76.4	3.14	167.6	120.1	91.2	73.4	62	54	48.9	45.2	42.5	38.9	8.47	38	2.3	0.38	88.9	4.13	212	145.7	112.9	88	75	64	57.8	52.6	49.5	44.6	8.71	40.3
韦景王	WJW	132	1	2	2	3	1	0	3	0	1	1	3	3	0	0	1	3	0.235	95.9	5.17	255.8	177.6	130	100.6	81.8	68.4	59.5	53.2	48.6	42.5	9	33.6	2.6	0.436	83.2	4.53	226	153.4	117.5	90.2	76	64.2	57.6	51.8	48.3	43	8.79	33.4
韦景王	WJW	133	1	2	2	3	1	0	3	0	1	1	2	2	0	1	1	2.3	0.183	95.2	4.43	232.6	162.8	124.7	99.6	83.4	72.8	65.5	60.3	56.4	51.4	8.77	43.7	2.7	0.447	96.8	4.78	248.1	157.8	131.8	104.7	87.3	75.5	67.3	61.5	57.3	51.8	8.87	44.8
韦景王	WJW	134	1	2	2	3	1	0	3	0	1	1	1	1	0	1	1	2.4	0.191	89	4.37	226.7	160.5	120.3	95.5	79.6	69.1	61.8	56.6	52.8	47.8	8.76	40.1	2.6	0.433	82.4	3.94	205.7	141.7	109.9	87.6	73.2	62	55.7	50.8	47.2	42.6	8.71	35.5
韦景王	WJW	135	1	2	2	3	1	0	3	0	1	1	2	2	0	1	1	2.6	0.21	89.8	4.24	217.9	153.8	114.8	90.7	74.7	64	56.6	51.4	47.6	42.5	8.89	35.3	3.3	0.561	95.7	5.1	257.9	174.9	133.8	104.9	85.8	69.9	61.5	54.9	50.2	43.9	9.05	34.9
韦景王	WJW	136	1	2	2	3	1	0	3	0	1	3	2	2	0	0	1	3.6	0.284	115.6	6.65	329.6	228.9	167.7	130	105.8	88.6	77.2	69.1	63.1	55.3	9.28	39.7	3.1	0.521	102.1	5.56	278.7	194.7	143.6	112	90.2	77.8	68.3	61.5	56.6	49.9	9.07	40.8
韦景王	WJW	137	1	2	2	3	1	0	3	0	1	2	2	2	0	0	1	2.8	0.224	96.3	5.35	268.1	187.2	138	107.7	88.2	74.7	65.6	59.1	54.4	48.2	9.03	38.5	2.6	0.44	98.4	5.27	268	188.3	139.9	110	90.8	78.1	69.3	63.1	58.5	52.5	8.98	43.1
黄献标	HXB	138	1	1	2	4	1	0	4	0	2	1	3	3	0	0	1	2.1	0.168	69.5	4.16	202.8	139.9	101.7	78.1	62.9	53.3	46.5	41.7	38.1	33.4	8.67	29.2	2.2	0.594	74.6	3.96	198.2	138.3	101.9	79.4	65	55.8	49.6	45	41.7	37.3	8.63	32.2
黄献标	HXB	139	1	1	2	4	1	0	4	0	2	1	2	2	0	0	1	2	0.162	77.6	3.52	187	133.8	101.4	81.4	68.8	60.3	54.6	50.5	47.5	43.5	8.52	37.9	2.1	0.567	72.1	3.9	199.7	140.7	104.9	82.8	68.8	59	52.5	47.8	44.4	40	8.64	30.4
黄献标	HXB	140	1	1	2	4	1	0	4	0	2	1	2	2	0	0	2	1.3	0.106	69.3	2.76	157.5	115.7	90.4	74.7	64.7	58.3	54.2	51.2	49	46	8.34	39.7	1.8	0.48	76.4	3.66	194.7	139.3	105.6	84.8	71.5	63.2	57.4	53.2	50.1	46.1	8.47	37.2
黄献标	HXB	141	1	1	2	4	1	0	4	0	2	1	1	2	1	0	1	1.5	0.12	71.8	3.21	176.4	137.8	98.3	80.1	68.4	60.3	54.6	51.2	48.2	44.7	8.34	38.8	1.8	0.498	78.2	3.73	191.7	135.3	101	79.8	65.2	57.3	51.3	46.9	43.7	39.5	8.57	35.4
黄献标	HXB	142	1	1	2	4	1	0	4	0	2	1	3	3	0	0	2	1.2	0.096	66.3	3.05	160.9	114.8	86.7	69.4	58.4	51.5	46.5	42.9	40.3	36.9	8.26	32	1.7	0.452	76.9	3.34	176.9	126.4	95.7	76.8	64.7	57.2	51.7	47.8	45	41.2	8.44	37.3
黄献标	HXB	143	1	1	2	4	1	0	4	0	2	1	3	3	0	0	2	1.2	0.099	57	1.95	119.8	90.3	72.3	61.3	54.2	49.4	46.4	44.1	42.4	40.2	8.07	34.5	1.8	0.495	66.4	3.18	171.6	123.5	94.3	76.2	64.7	56.8	51.1	47.2	44.4	40.7	8.4	28.3
柯承友	KCY	144	1	2	1	3	2	0	3	0	0	1	1	1	0	0	2	0.7	0.071	59.9	1.26	98.9	79.9	68.3	61.2	56.6	53.6	51.5	49.9	48.8	47.4	7.86	43.5	1.9	0.355	86.8	3.42	190.1	134.5	107	87.6	75.1	66.7	60.9	56.8	53.8	49.9	8.51	45.5
柯承友	KCY	145	1	2	1	3	2	0	3	0	0	1	3	3	0	0	2	0.6	0.062	52.2	1.88	109.2	80.7	63.4	52.7	5.9	42.9	40.7	38.8	37.5	35.8	8.04	31.2	2.4	0.449	80.4	4.33	216.4	145.9	111	86.5	70.7	59.1	51.4	46	41.8	37	8.69	31.2
柯承友	KCY	146	1	2	1	3	2	0	3	0	0	1	1	1	0	0	1	0.8	0.075	62.3	1.55	109	85.5	71.2	62.4	56.8	53.3	50.8	48.9	47.6	46	7.94	44.1	1.8	0.329	87.1	3.4	190.7	135.4	108	88.8	76.4	68.6	63.1	59.2	56	52.4	8.45	46.9
柯承友	KCY	147	1	2	1	3	2	0	3	0	0	1	3	3	0	0	2	0.7	0.07	51.8	2.08	99.5	75.8	61.3	37.1	46.7	43	41.5	39.9	38.7	37.3	7.93	30.3	1.7	0.309	79.8	3.64	200.3	145.2	111.7	91	77.7	69.3	63.2	58.9	55.8	51.6	8.43	41
柯承友	KCY	148	1	2	1	3	2	0	3	0	0	1	2	2	1	0	1	1.3	0.131	65	2	120.9	88.4	72.3	61	53.7	48.5	46	43.7	42	39.7	8.13	35.9	2.4	0.453	91.8	4.63	236.7	166.7	124.1	97.8	80.9	69.9	61.8	56.3	52.2	46.9	8.75	40.2
柯承友	KCY	149	1	2	1	3	2	0	3	0	0	1	2	2	0	0	1	0.7	0.073	54.9	1.26	94.9	74.3	64.1	57	52.4	49.1	47.3	45.7	44.6	43.1	7.87	41.2	1.7	0.315	80.6	3.34	188.1	137.6	106.9	88	75.8	67.8	62.3	58.3	55.4	51.6	8.45	44.1
柯承友	KCY	150	1	2	1	3	2	0	3	0	0	1	3	3	0	0	2	0.4	0.041	30.4	0.75	63.9	51.5	45.4	41.4	38.3	36.4	36	35.8	35.2	34.5	7.68	32.4	1.5	0.273	69.2	2.87	160.3	116.9	90.5	74.2	63.8	56.4	51.5	48	45.5	42.1	8.3	36.7
欧淑媛	OSY	151	2	2	2	4	3	0	4	1	1	1	1	1	0	1	1	2.6	0.171	96.7	5.01	253.9	184.1	132	103.5	85.1	72.7	64.2	58.2	53.9	48.1	8.82	43.8	2.2	0.372	92.7	3.46	198.5	146.2	116.9	94.8	81.9	73	67	62.8	59.8	55.8	8.48	50.9
欧淑媛	OSY	152	2	2	2	4	3	0	4	1	1	1	1	2	0	1	1	1.3	0.084	54.5	2.29	122.4	87.8	66.8	53.8	45.8	40.5	36.8	34.2	32.2	29.7	8.18	25.6	1	0.169	48.7	2.01	110.2	82.3	62.9	50	42.9	38.3	35	32.7	31	28.8	8.06	24.8
欧淑媛	OSY	153	2	2	2	4	3	0	4	1	1	1	2	2	1	1	1	1.6	0.106	77.2	3.3	178.8	128.9	98.5	79.7	67.9	60.1	54.7	50.8	47.9	44.2	8.43	37.2	1.7	0.291	79.9	3.39	183.2	131.9	100.7	81.5	69.3	61.1	55.4	51.4	48.5	44.6	8.47	38.8
罗友玲	LYL	154	2	2	1	4	3	0	4	0	1	1	1	1	1	0	1	2.1	0.208	91.3	4.11	222.6	160.5	122.7	99.4	84.4	74.5	67.6	62.7	59.1		8.6	46	1.9	0.353	89	3.85	210	151.7	116.3	94.5	80.5	71.2	64.8	60.2	56.8	52.5	8.55	46.6
罗友玲	LYL	155	2	2	1	4	3	0	4	0	1	3	2	2	0	0	1	2.2	0.22	89.1	4.09	218.6	156.8	119.2	96	81	70.9	64.1	59.1	55.6	50.8	8.65	42.6	2.2	0.395	85.2	3.68	198.8	143.1	109.3	88.4	74.9	65.5	59.3	54.8	51.5	47.3	8.6	40
罗友玲	LYL	156	2	2	1	4	3	0	4	0	1	3	1	2	0	0	2	2.2	0.219	88.9	4	211.8	151.3	114.4	91.7	77	67.1	60.3	55.5	52.3	47.4	8.66	41.1	1.9	0.34	85.5	3.51	194.1	140.7	108.3	88.8	75.4	66.9	61.1	57	53.9	49.9	8.52	41.9
罗友玲	LYL	157	2	2	1	4	3	0	4	0	1	1	2	2	0	0	2	1.7	0.169	80.7	3.68	194.6	138.9	105.1	84.2	70.7	63.4	57.6	53.4	50.1	46.3	8.46	40.8	1.5	0.272	80.9	3.37	186.4	131.5	104.3	85.2	73.1	65.4	59.9	56	53.1	49.3	8.38	44.3
罗友玲	LYL	158	2	2	1	4	3	0	4	0	1	1	1	1	0	1	1	1.9	0.194	86.6	3.73	204.1	147.6	113.3	92.1	78.2	69.1	63.3	58.3	55	50.7	8.56	43.3	1.8	0.4	83.7	3.56	196	142.1	109.3	89.1	76.1	67.7	61.8	57.6	54.6	50.5	8.48	43.3
罗友玲	LYL	159	2	2	1	4	3	0	4	0	1	1	1	1	0	0	1	3.1	0.309	113.4	5.21	278.3	199.4	151.5	121.9	102.7	88.8	79.7	73.2	68.5	62.4	9.05	52.6	2.3	0.429	102.1	3.84	218.4	160.3	124.9	103.1	89.2	79.3	72.6	68	64.6	60.1	8.7	55.4
罗友玲	LYL	160	2	2	1	4	3	0	4	0	1	1	1	1	1	1	2	2.2	0.223	95.1	4.4	234.7	168.2	127.2	102.7	86.5	75.6	68.1	62.8	59	53.9	8.7	46.8	2	0.36	89.1	3.63	200	145.1	111.6	91	77.7	69	62.9	58.6	55.5	51.3	8.57	45.6
宋廷友	STY	161	1	2	2	4	3	0	4	1	2	1	1	1	0	1	1	1.9	0.186	76.4	3.42	183.7	132	100.6	81.2	68.8	60.3	54.5	50.4	47.5	43.5	8.52	36.8	2.4	0.394	91.4	4.55	233.4	164.6	122.7	96.9	80.4	69.1	61.3	55.8	51.8	46.6	8.78	39.8
宋廷友	STY	162	1	2	2	4	3	0	4	1	2	1	2	2	0	0	1	2	0.197	71.7	3.83	193.6	135.7	100.5	78.8	64.9	56	49.8	45.4	42.2	37.8	8.68	29.7	2.4	0.382	75.6	4.39	211.9	145.4	105	80.1	64.1	53.3	46	40.8	36.9	31.9	8.86	27.2
宋廷友	STY	163	1	2	2	4	3	0	4	1	2	1	2	2	0	0	1	2.3	0.232	82.9	4.04	201.4	140.2	103	80.1	65.4	55.7	49.1	44.3	40.8	36.2	8.79	30.8	2.9	0.468	99.3	5.1	249.5	172.3	125.3	96.4	77.8	65.7	57.3	51.3	46.9	41.1	9.07	35.9
宋廷友	STY	164	1	2	2	4	3	0	4	1	2	1	1	1	0	0	1	3.1	0.313	99.6	5.85	286.5	198	144.2	111	89.7	75	65.1	58	52.9	46.1	9.09	35.7	3.4	0.552	111.7	6.31	309.5	214.1	156	120.2	97.3	81.5	70.8	63.1	57.6	50.3	9.24	40.2
宋廷友	STY	165	1	2	2	4	3	0	4	1	2	1	1	1	0	0	1	1.7	0.17	81.3	3.03	174.5	128.6	100.7	83.5	72.5	65.1	60	56.4	53.8	50.3	8.46	46.1	2.7	0.44	101.4	4.78	247.3	175	131.1	104	86.6	74.7	66.6	60.8	56.6	51.1	8.84	44.4
宋廷友	STY	166	1	2	2	4	3	0	4	1	2	1	1	1	0	1	1	2.2	0.218	91.1	4.09	219.8	157.8	120.2	97	82	72	65.1	59.8	56.6	51.9	8.68	44.7	2.9	0.472	107.6	5.13	265.7	188.1	140.9	111.7	93	80.4	71.8	65.7	61.2	55.3	8.99	46.7
宋廷友	STY	167	1	2	2	4	3	0	4	1	2	1	1	1	0	0	1	1.9	0.186	84.4	3.53	193.4	140	107.5	87.5	74.7	66.1	60.2	55.6	52.9	48.9	8.55	42.1	2.6	0.425	100	4.66	242.8	172.3	120.5	103.1	86.2	74.6	66.8	61.2	57.1	51.8	8.86	43.3
宋廷友	STY	168	1	2	2	4	3	0	4	1	2	2	1	1	0	0	1	2.1	0.211	76	3.98	206.6	146.5	109.9	87.3	73	63.3	56.8	51.8	48.4	43.7	8.62	34.1	2.7	0.429	90.9	4.88	247.8	174	125.7	101.5	83.7	70.5	63.1	57.2	52.9	47.1	8.89	37.4
宋廷友	STY	169	1	2	2	4	3	0	4	1	2	2	2	2	0	0	1	1.6	0.157	57	3.07	157	110.6	82.3	64.9	53.7	46.6	41.5	37.9	35.2	31.6	8.34	23.1	2.3	0.375	71.4	4.54	219.1	150.5	105.6	83	66.5	54.5	47.7	42.3	38.4	32.9	8.87	28.1
宋廷友	STY	170	1	2	2	4	3	0	4	1	2	3	1	1	1	0	1	1.8	0.177	73.7	3.29	175.6	125.8	95.5	76.8	64.8	56.8	51.3	47.4	44.5	40.6	8.49	34.8	2.3	0.373	88.1	4.36	225.3	159.4	116.3	94.6	78.8	67.4	61.2	56	52.3	47.2	8.79	40
冯瑞连	FRL	171	1	1	1	2	3	0	4	0	2	1	3	3	1	0	1	1.9	0.133	81.9	3.31	184.3	134.2	103.7	84.9	72.8	65.2	58.9	56	53.2	49.5	8.52	39	2.1	0.34	77.4	3.8	200.1	142.7	107.8	86.2	72.4	62.7	56.3	51.7	48.3	43.9	8.63	34.7
冯瑞连	FRL	172	1	1	1	2	3	0	4	0	2	1	1	1	1	1	1	1.6	0.114	75.3	3.33	185.7	135.3	104.7	85.8	73.7	65.8	60.2	56.3	53.4	49.6	8.35	36.8	1.9	0.313	84.3	3.79	204.1	146.8	112	90.5	76.6	67.4	61.1	56.6	53.3	48.9	8.59	41.4
冯瑞连	FRL	173	1	1	1	2	3	0	4	0	2	1	2	2	1	1	1	1.4	0.101	70.7	3.03	164.7	118.8	90.9	73.7	62.7	55.5	50.6	47	44.4	40.9	8.4	35.5	1.5	0.246	73.1	3.15	170.7	123	94.1	76.2	64.7	57.6	52.6	49	46.3	42.8	8.38	35.8
冯瑞连	FRL	174	1	1	1	2	3	0	4	0	2	1	3	3	0	0	2	1.6	0.11	67.2	3.44	178.3	126.3	94.7	75.2	61.6	53.7	48.6	44.2	41.8	37.7	8.36	27.2	1.9	0.316	80.7	3.94	205.5	145.9	106.9	87.2	72.9	63.2	56.6	51.9	48.2	44	8.62	38.8
冯瑞连	FRL	175	1	1	1	2	3	0	4	0	2	1	3	3	0	0	1	1.7	0.119	75	3.13	171	123.7	94.8	77.1	64.8	57.2	52.6	48.5	46	42.4	8.39	36.9	2	0.327	86.5	3.89	204.9	146.1	107.6	88.3	74.1	64.2	57.6	52.9	49.2	44.9	8.57	38.9
冯瑞连	FRL	176	1	1	1	2	3	0	4	0	2	2	3	3	0	0	1	1.1	0.076	72.4	3.25	170.4	121.3	91.3	72.9	61.5	54.7	49.7	46	43.3	39.8	8.4	33.7	2.3	0.372	96.7	5.07	249.9	173.2	126.6	97.8	79.5	69.1	59.9	54	49.7	43.9	8.72	38.5
冯瑞连	FRL	177	1	1	1	2	3	0	4	0	2	1	2	2	0	0	2	1.5	0.108	69	2.64	147.6	107.7	83.5	68.5	59	52.4	47.9	44.8	42.5	39.4	8.36	32.8	2	0.318	74.6	3.1	168	121	92.5	74.9	63.6	55.1	50.4	46.6	43.9	40.3	8.52	34.7
冯瑞连	FRL	178	1	1	1	2	3	0	4	0	2	1	3	3	0	0	1	2.1	0.15	86.1	3.98	202.9	142.6	106	83.4	67.8	58.5	52.6	47.9	44.4	39.9	8.68	35.8	2.5	0.404	99.4	5.03	253.8	177.7	131.4	102.9	84.6	73	64.7	58.8	54.5	48.8	8.88	41.7
何小明	HXM	179	1	2	2	4	3	0	4	1	2	1	1	1	0	0	1	1.8	0.144	73.4	3.39	179.8	128.8	97.1	78.2	66	57.9	52.2	48.2	45.2	41.4	8.49	35.5	2.5	0.386	91.3	4.63	240.7	170.7	128	101.7	84.9	73.3	65.5	59.9	55.8	50.3	8.85	39.6
何小明	HXM	180	1	2	2	4	3	0	4	1	2	1	1	1	0	0	1	1.4	0.116	71.3	2.77	156.9	115.1	89.6	73.9	63.9	57.3	52.9	49.7	47.3	44.2	8.31	39	3.2	0.503	104.9	5.33	270.3	189.6	140.6	110.3	90.8	76.8	67.5	60.9	56.1	49.9	9	39.7
何小明	HXM	181	1	2	2	4	3	0	4	1	2	1	1	1	0	0	1	1.4	0.113	70.9	2.64	152.3	112.4	88.1	73.1	63.5	57.2	52.8	49.7	47.4	44.4	8.28	39.6	2.6	0.412	99.1	4.9	251.9	177.8	132.7	104.9	87	75	66.8	61	56.7	51.1	8.92	42.3
何小明	HXM	182	1	2	2	4	3	0	4	1	2	1	1	1	0	0	1	1.5	0.123	73	2.55	154.4	115.8	92.3	77.8	68.5	61.9	57.5	54.4	52.1	49.1	8.29	42.9	2.8	0.435	103	5.23	268.2	189.2	141.1	111.4	92.3	79.4	70.5	64.2	59.7	53.4	8.96	43
何小明	HXM	183	1	2	2	4	3	0	4	1	2	1	1	1	0	0	1	1.3	0.106	58.8	2.19	128.6	95.5	75.4	63	55	49.4	45.4	42.6	40.6	38	8.2	34.5	2.2	0.348	83.6	3.91	203.9	144.8	108.8	86.6	72.4	62.9	56.5	51.8	48.4	44	8.72	38.1
何小明	HXM	184	1	2	2	4	3	0	4	1	2	1	1	1	0	1	2	1.5	0.123	76.2	2.66	157.2	117	94.5	77.5	67.7	61.3	57.2	53.7	51.4	48.4	8.31	44.1	2.5	0.386	98.6	4.43	236.2	164.1	128.4	103.3	87.2	76.2	68.8	63.4	59.6	54.5	8.77	47
何小明	HXM	185	1	2	2	4	3	0	4	1	2	1	1	2	0	0	2	1.3	0.102	70.9	2.34	140.2	104.9	83.4	70.1	61.6	56.1	52.3	49.5	47.5	44.9	8.21	41.9	2.5	0.389	91.7	4.45	231.4	164.1	123.1	97.9	81.6	70.5	62.9	57.6	53.7	48.5	8.78	42.7
何小明	HXM	186	1	2	2	4	3	0	4	1	2	1	1	2	0	0	2	1.3	0.107	72.5	2.27	141.3	106.9	86	73.2	64.9	59.5	55.5	52.8	50.8	48.2	8.24	43.7	2.8	0.44	102.4	4.95	259.4	184.6	139.1	111	92.9	79.9	71.3	65.2	60.8	54.9	8.87	46.8
何小明	HXM	187	1	2	2	4	3	0	4	1	2	1	2	2	0	0	2	0.9	0.077	62.9	1.91	121.5	92.7	75.1	64.3	57.3	52.8	49.8	47.6	46	43.9	8.02	41	2	0.318	84.6	3.83	202	144.1	108.9	87.2	73.2	63.9	57.5	52.9	49.6	45.2	8.73	42.5
何小明	HXM	188	1	2	2	4	3	0	4	1	2	1	1	1	0	0	1	1.8	0.143	81.5	3.03	174.7	128.8	101	83.8	72.8	65.1	59.9	56.3	53.6	50.1	8.44	45.1	2.8	0.44	104.1	5.34	273.5	192.8	140	113.4	93.9	80.7	71.6	65.2	60.5	54.1	8.97	43.8
何小明	HXM	189	1	2	2	4	3	0	4	1	2	1	2	2	0	0	1	2.2	0.177	80.3	3.99	206.8	146.4	109.7	87	72.5	62.3	55.4	50.5	47	42.4	8.65	36.5	3.9	0.606	120.7	7.7	372.8	256.3	185.4	141.7	113	94	80.8	71.4	64.6	55.6	9.48	37.7
谢小军	XXJ	190	1	1	2	3	1	0	3	0	0	1	2	2	0	0	2	1.1	0.102	62	2.16	128.4	95.7	75.8	63.6	55.7	50.5	47.8	45.4	43.6	41.3	8.1	37.8	1.8	0.342	78.6	3.65	194.8	139.6	106.1	85.4	72.1	63.7	58.7	54.6	51.6	47.7	8.47	42.9
谢小军	XXJ	191	1	1	2	3	1	0	3	0	0	1	3	3	0	0	2	1	0.091	57.8	2.09	123.3	91.7	72.4	60.6	52.9	48.2	45.2	42.8	41.1	38.8	8.1	34.1	2	0.399	74	3.57	185.5	131.5	98.6	78.4	65.4	56.5	50.8	45.9	42.7	38.5	8.53	33.1
谢小军	XXJ	192	1	1	2	3	1	0	3	0	0	1	3	3	0	0	1	1.6	0.143	62.1	2.39	140.1	103.9	81.9	68.3	59.6	54.1	50.9	47.8	46.3	43.7	8.08	20.7	1.9	0.379	73.2	3.51	191.6	138.5	106.1	86.2	73.4	64.5	58.1	53.8	50.6	46.5	8.51	34
谢小军	XXJ	193	1	1	2	3	1	0	3	0	0	2	3	3	0	0	1	1	0.089	58	1.46	92.7	70.6	57.1	48.8	43.5	39.9	39.2	37.7	36.7	35.2	7.94	37.6	1.9	0.367	28.6	3.77	201.4	144.4	109.7	88.4	74.7	65.6	59.3	54.8	51.6	47.3	8.47	33.2
谢小军	XXJ	194	1	1	2	3	1	0	3	0	0	1	3	3	0	0	2	1.6	0.143	71.6	3.07	164.7	118.3	90	72.6	61.4	54.2	49.2	45.5	42.9	39.4	8.39	32.1	2.4	0.468	90.4	4.66	234.2	163.8	121	94.5	77.6	66	58.1	52.4	48.3	43	8.84	37.8
谢小军	XXJ	195	1	1	2	3	1	0	3	0	0	3	2	2	0	0	2	0.3	0.025	25.3	0.92	54.2	40.2	31.8	26.5	23.2	21	19.6	21.2	21.1	20.9	7.73	15.4	0.8	0.16	57.1	1.55	106.2	82.8	68.5	59.7	54.1	50.3	48.9	47.9	46.6	45.1	7.89	44.1
庞瑜	PY	196	2	1	2	3	3	0	4	0	2	1	2	2	1	0	1	2.1	0.176	86.3	3.97	209.6	149.6	113	90.5	76.1	66.2	59.5	54.8	51.4	46.8	8.61	42.4	2.5	0.399	94.4	4.73	243.6	172.1	128.6	101.8	84.6	73.3	65.5	59.5	55.9	50.5	8.8	41.4
庞瑜	PY	197	2	1	2	3	3	0	4	0	2	1	1	1	1	0	2	2.3	0.192	93.5	4.44	231.6	160.3	125	98.3	82.9	73.5	66.1	60.9	57.1	52	8.73	44.2	2.7	0.43	103.2	5.04	259.1	182.8	136.4	107.8	89.4	77.2	68.8	62.8	58.4	52.7	8.9	45.5
庞瑜	PY	198	2	1	2	3	3	0	4	0	2	1	2	2	0	0	1	2.6	0.223	92.3	4.77	235.4	158.9	121.1	92.4	75.8	65.7	57.9	52.3	48.2	42.8	8.89	34.1	2.8	0.448	97.9	5.41	268.6	186.8	137.1	106.4	86.8	73.2	64	57.4	52.7	46.4	8.94	38.2
庞瑜	PY	199	2	1	2	3	3	0	4	0	2	1	2	2	1	0	1	2	0.172	90	3.67	205	149.5	115.7	94.9	81.5	72.3	66	61.6	58.3	54.1	8.58	47.3	2.7	0.435	100.9	5.2	265.4	186.8	139	109.5	90.3	77.4	68.6	62.3	57.7	51.7	8.89	43.5
陈华权	CHQ	200	1	1	2	4	3	0	4	1	2	1	1	1	0	0	1	2.5	0.209	98.3	4.96	258.5	183.4	137.8	109.6	91.6	79.9	71.7	65.4	61.6	55.9	8.84	43.6	3.2	0.601	105.4	5.52	281.9	192	147.5	116.2	93.9	81.5	71.9	65.1	60.2	53.5	9.2	43.6
陈华权	CHQ	201	1	1	2	4	3	0	4	1	2	1	2	2	0	1	1	2.5	0.204	88	4.34	216.6	152	112.6	86.4	72.7	62.1	54.7	49.5	45.7	40.7	8.76	33.8	3	0.55	98.1	5.44	272	189.7	139.7	108.9	88.9	74.8	65.4	58.7	53.9	47.3	9.04	36.3
陈华权	CHQ	202	1	1	2	4	3	0	4	1	2	1	2	2	0	0	1	1.8	0.147	79.2	3.87	200.8	142.3	106.7	84.8	70.9	62.4	56.2	51.7	48.5	44.1	8.54	34.9	2.3	0.427	90.9	4.7	240.1	169	125.8	99.2	82.1	70.8	62.9	57.4	52.9	47.9	8.74	38.5
陈华权	CHQ	203	1	1	2	4	3	0	4	1	2	1	3	3	0	0	2	1.5	0.124	76.3	3.56	196.9	143.1	110.4	90.2	77.1	68.4	62.4	58.1	47.4	42.4	8.41	41.1	2.3	0.421	88.9	4.37	221.3	155.1	114.9	90.1	74.1	63.6	56.4	51.2	47.4	42.4	8.79	39
陈华权	CHQ	204	1	1	2	4	3	0	4	1	2	1	1	1	0	0	1	2.2	0.184	91.8	4.44	236.4	169.3	128.5	103.3	87	76.5	69.1	63.4	60	55	8.68	46.3	2.4	0.441	92.3	4.66	245.8	169.9	132.5	106.1	87.7	77.4	69.8	64.2	60.2	54.7	8.84	46.9
陈华权	CHQ	205	1	1	2	4	3	0	4	1	2	1	2	2	0	0	1	1.4	0.12	62.3	2.82	147	105	79.5	62.5	53.6	47	42.9	39.7	37.3	34.2	8.33	30.1	2.1	0.392	76.4	4.31	219.8	154.6	115	90.5	74.9	64.2	56.8	51.6	47.8	42.7	8.65	32.7
陈华权	CHQ	206	1	1	2	4	3	0	4	1	2	1	3	3	0	0	1	1.4	0.116	65.5	3.21	171.4	122.8	93.2	75	63.3	55.9	50.7	47	44.3	40.7	8.32	31.6	1.6	0.297	73.8	3.82	202.7	144.9	109.8	88.2	74.3	64.8	59.3	54.9	51.6	47.4	8.49	41.6
陈华权	CHQ	207	1	1	2	4	3	0	4	1	2	1	3	3	0	1	2	1.5	0.125	61.5	2.85	152.9	109.8	83.5	67.4	57	49.7	44.9	41.4	38.9	35.6	8.4	31	2.1	0.381	76.8	3.68	188.4	132.7	98.8	77.9	64.5	55.5	49.3	44.9	41.5	37.5	8.63	33
陈华权	CHQ	208	1	1	2	4	3	0	4	1	2	1	3	3	0	0	1	2.1	0.174	78.3	4.22	216.1	152.3	113.5	89.5	74.2	64.4	57.6	52.7	49.1	44.3	8.64	36.8	2.3	0.421	90.9	4.51	231.5	163.3	121.8	96.2	79.8	69.1	61.7	56.3	52.5	47.4	8.72	39.5
陈华权	CHQ	209	1	1	2	4	3	0	4	1	2	1	2	2	0	0	1	1.3	0.108	70.4	2.66	145.9	105.6	81.1	66	56.3	50.4	46.3	43.3	41.1	38.2	8.3	37	1.8	0.342	83.7	3.66	193	137.7	104	83.2	69.9	61.7	55.9	51.6	48.5	44.5	8.51	39.7
卢振燕	LZY	210	2	2	2	3	1	0	3	0	1	1	2	2	0	0	1	4.4	0.324	132	8.59	408	278.1	199.1	150.4	116.1	97	82.3	71.9	64.2	54.2	9.61	35.7	4.6	0.735	131.3	8.18	385.6	261.9	181	140.3	110	89.6	75.6	65.6	57.8	48.9	9.55	29.1
卢振燕	LZY	211	2	2	2	3	1	0	3	0	1	1	3	3	0	0	1	3.4	0.251	107.6	6.94	340.9	236	172.2	132.8	107.6	90.4	78.7	70.4	64.3	56.3	9.19	38.8	4.1	0.653	102.5	7.54	359	245	175.6	132.8	105.4	84.6	71	60.7	54.6	45.6	9.28	22.6
卢振燕	LZY	212	2	2	2	3	1	0	3	0	1	1	2	2	0	0	1	5.5	0.404	156.6	10.04	468.4	316	224	167.2	126.9	104.6	87.3	75	66.1	54.4	10.02	39.5	4.6	0.736	138.9	8.33	396.8	270.7	188.3	146.8	116.5	96.2	82.3	72.4	64.5	55.6	9.57	34.8
卢振燕	LZY	213	2	2	2	3	1	0	3	0	1	1	2	2	0	0	1	5.3	0.387	149.3	5.9	442.8	303.1	218.1	265.7	128.9	105.8	91.6	80.2	71.9	61.1	9.87	44.2	3.8	0.608	118.2	7.26	350.1	240.3	173.4	132.2	105.8	86.1	75.3	66.5	59.6	51.7	9.46	38.4
卢振燕	LZY	214	2	2	2	3	1	0	3	0	1	1	3	3	0	0	1	4.3	0.313	120.9	7.73	371.4	254.5	183.5	139.6	111.5	92	78.3	69.5	62.8	53.7	9.52	34	3.5	0.553	99.9	6.98	329.9	224.2	160	120.4	95	77.6	65.9	57.5	51.3	43.6	9.32	27.9
邓英昌	DYC	215	1	1	2	3	1	0	3	0	0	1	3	3	0	0	1	2.5	0.209	87.5	4.38	220.7	154.4	114.1	89.2	73.3	62.5	55.1	49.9	46.1	41	8.75	36.2	3.1	0.5	98.4	5.83	287.3	199.1	145.5	112.4	91.2	76.4	66.3	58.5	54	47.2	9.07	35.3
邓英昌	DYC	216	1	1	2	3	1	0	3	0	0	1	2	2	0	0	1	3.1	0.257	111.9	5.4	280.2	198.5	148.8	118.1	98.4	85.8	76.9	70.5	65.8	59.6	9.11	45.9	3	0.484	101	5.29	270.1	190.1	141.4	111.4	92.1	78.2	68.9	62.4	57.7	51.4	8.97	41.3
邓英昌	DYC	217	1	1	2	3	1	0	3	0	0	1	3	3	0	0	1	1	0.085	61.5	2.23	135.5	101.8	81.3	68.7	60.5	55.1	51.5	49.9	49.7	47.6	7.99	41.8	2.1	0.334	81.1	3.8	198.4	140.9	105.9	84.3	70.4	61.5	55.3	50.8	47.6	43.3	8.63	36.5
张玉娟	ZYJ	218	2	1	1	4	3	1	4	0	2	1	1	1	0	1	1	2.2	0.168	93	3.3	184	134	103.7	84.9	73.3	64.8	60.1	56.3	53.5	49.8	8.58	6.8	2.4	0.513	94.4	3.95	214.1	154.4	118	95.6	81.2	71.3	64.4	59.9	56.5	52	8.67	46
张玉娟	ZYJ	219	2	1	1	4	3	1	4	0	2	1	2	2	0	1	1	2.4	0.183	95.8	4.18	224	160.9	122.4	98.7	83.2	72.6	65.4	60.4	56.7	51.8	8.71	45.4	2.4	0.496	95.5	4.42	234.6	162.8	124.1	102.1	85.8	73.8	67.1	61.3	57.9	52.8	8.7	45.5
张玉娟	ZYJ	220	2	1	1	4	3	1	4	0	2	1	1	1	1	0	1	3	0.224	112.9	5.74	295.9	209	156.2	123.6	102.5	88.4	78.7	71.8	66.7	59.8	9.05	46.2	2.8	0.598	105.5	5.05	262.6	186.3	139.9	111.2	92.7	80	71.4	65.3	60.9	55	8.96	45
张玉娟	ZYJ	221	2	1	1	4	3	1	4	0	2	1	2	2	0	0	1	3	0.224	105.3	5.77	288.1	200.8	147.7	114.9	93.8	79.6	69.8	62.9	57.4	51.2	9.01	41.5	2.7	0.565	98.5	5.07	259.1	182.4	135.7	107	88.2	75.3	66.6	60.4	55.9	50	8.86	40.7
黄福运	HFY	222	1	2	1	4	3	0	4	1	1	1	3	3	0	0	1	2.6	0.206	85.7	4.59	226.7	157.3	115	89	71.9	60.4	52.6	47	43	37.6	8.88	28.6	2.8	0.493	94.7	5.12	255.2	177.7	130.6	101.5	82.9	70.5	62	55.9	51.445.6		8.9	37.7
黄福运	HFY	223	1	2	1	4	3	0	4	1	1	1	1	1	0	1	1	2.2	0.175	91	4.24	225.1	161	119.1	98	82.5	72.1	65	59.9	56.2	51.3	8.68	43.9	1.9	0.342	90.3	3.91	214	154.9	119	96.8	82.6	73.3	66.9	62.3	58.9	54.5	8.59	46.7
黄福运	HFY	224	1	2	1	4	3	0	4	1	1	1	1	1	0	0	2	1.9	0.152	84.4	3.83	206.6	148.6	113.4	91.6	77.8	68.5	62.1	57.5	54.2	49.8	8.58	40	2.1	0.373	90.4	4.18	221.9	158.8	120.3	96.6	81.6	71.6	64.7	59.7	56.1	51.4	8.65	42.9
黄福运	HFY	225	1	2	1	4	3	0	4	1	1	1	2	2	0	0	2	1.8	0.146	76.3	3.86	194.6	131.8	100.8	78.9	63.7	55.2	49.6	45.1	41.5	37.4	8.5	32.7	1.8	0.317	78.4	3.53	182.6	129.3	96.8	76.8	64	56	50.3	46.2	43.2	39.3	8.55	35.4
黄福运	HFY	226	1	2	1	4	3	0	4	1	1	1	1	1	0	1	1	1.9	0.154	83.8	3.38	186.2	131.2	104	84.8	71.4	63.5	58.4	54.4	51.2	47.6	8.51	41.4	1.7	0.308	79.2	3.29	182.6	132.7	102.4	83.8	71.8	63.8	58.2	54.3	51.4	47.7	8.48	41.7
黄福运	HFY	227	1	2	1	4	3	0	4	1	1	2	2	2	0	1	1	1.5	0.115	66	2.54	145.8	107.4	84.1	69.6	60.5	54	49.7	46.7	44.5	41.6	8.33	35.9	1.6	0.291	72.3	2.93	160.4	116.1	87.1	72.5	62.3	55.4	50.6	47.2	44.7	41.3	8.37	36.3
黄福运	HFY	228	1	2	1	4	3	0	4	1	1	2	2	2	0	0	1	2	0.155	82.6	3.77	202.2	145.2	110.5	89.1	75.5	66.1	59.7	55.2	51.8	47.5	8.52	40	2.2	0.383	88.6	4.08	216.3	154.8	114.3	94	79	69.1	62.2	57.4	53.8	48.9	8.63	40.9
龙超长	LCC	229	1	1	2	4	1	0	4	0	1	1	2	2	0	1	1	1.6	0.159	55.6	2.49	127.6	89.8	66.9	52.8	43.7	37.7	33.4	30.4	28.2	25.3	8.32	25.4	2.1	0.384	68.3	3.65	181.5	126.3	90.2	72	58.8	49.9	43.6	39.2	35.9	31.7	8.59	28
龙超长	LCC	230	1	1	2	4	1	0	4	0	1	1	3	3	0	0	2	1.5	0.15	78.9	3.34	182.6	132.1	99.1	82.5	70.4	62.7	58	54.3	51.6	48	8.49	41.3	2.4	0.432	68.6	4.43	227.4	160.4	116.6	94.6	78.5	68	60.3	55	51.1	46	8.81	41.1
龙超长	LCC	231	1	1	2	4	1	0	4	0	1	2	3	3	0	0	1	1.7	0.167	83.6	3.58	196.9	142.7	109.8	89.5	76.6	68.9	63.3	59.2	56.2	52.3	8.52	43.6	2	0.363	87.8	3.76	208.6	151.7	117.2	95.8	82.2	72.9	66.5	62	58.7	54.4	8.61	45.7
陈运娥	CYE	232	2	2	2	3	3	1	4	0	2	1	3	3	0	0	1	1.9	0.15	77.5	3.55	190.3	136.6	103.9	83.7	70.8	62.1	56.2	51.7	48.9	44.9	8.57	39.8	2.4	0.449	86.9	4.39	223.5	157	116.6	91.7	75.7	64.8	57.4	52.2	48.4	43.3	8.75	37.5
陈运娥	CYE	233	2	2	2	3	3	1	4	0	2	1	2	2	0	0	1	1.6	0.124	78.4	3.13	177.3	130	101.2	83.5	72.1	64.5	59.2	55.5	52.7	49.2	8.38	42.3	2.1	0.387	91.1	4.1	220.9	158.8	121.1	97.8	82.7	72.8	65.9	60.6	57.4	52.7	8.63	44
陈运娥	CYE	234	2	2	2	3	3	1	4	0	2	1	2	2	0	0	2	1.5	0.115	68.1	2.7	147.8	107	82.2	66.9	57.1	50.3	46	42.7	40.4	37.1	8.25	34.5	2.2	0.401	88.9	4.21	216.8	153.1	114.3	90.4	75.1	65	58.2	53.3	49.3	44.7	8.67	41.9
陈运娥	CYE	235	2	2	2	3	3	1	4	0	2	1	2	2	0	0	1	1.8	0.138	80.9	3.26	183.5	134.2	104.2	85.7	73.9	65.1	60.2	56.2	53.4	49.5	8.44	43.2	2.3	0.431	96.6	4.37	231.2	165.2	125	100.2	84.3	73.6	66.4	61.2	57.1	52.2	8.77	45.4
陈运娥	CYE	236	2	2	2	3	3	1	4	0	2	1	2	2	0	0	1	1.7	0.132	79.3	3.21	181.3	136.6	103.2	85	73.2	65.1	59.7	55.8	52.9	49.2	8.4	42.6	2.7	0.491	102	4.98	259.3	183.9	138.1	109.8	91.5	79.2	70.7	64.7	60.3	54.6	8.85	44.8
陈运娥	CYE	237	2	2	2	3	3	1	4	0	2	1	3	3	0	0	1	1	0.079	69.8	2.97	162.9	118	88.6	73.8	63	57	53.1	49.9	47.6	44.5	8.26	36.1	2.3	0.433	87	5.46	271.9	189.3	139	108.1	88.2	75.4	66.5	60.1	55.4	49.2	8.83	35.8
陈运娥	CYE	238	2	2	2	3	3	1	4	0	2	2	3	3	0	0	1	0.8	0.063	70.4	2.24	138.1	104.2	83.5	70.8	62.7	57.6	54.9	52.5	50.8	48.5	8.01	42.2	2.4	0.443	99.7	4.55	242.1	173.3	131.5	105.7	89.2	77.7	69.9	64.4	60.4	55.1	8.78	49.9
陈运娥	CYE	239	2	2	2	3	3	1	4	0	2	3	3	3	0	0	1	0.7	0.051	46.3	1.39	90.9	68.2	57	49.1	44	40.6	39.1	37.8	36.7	35.2	7.8	29.9	2.2	0.403	72.9	3.89	196.5	137.6	101.8	79.7	65.6	55.7	49	44.3	40.8	36.3	8.64	29.9
陈运娥	CYE	240	2	2	2	3	3	1	4	0	2	1	2	2	0	0	1	2.3	0.181	89.6	4.97	254	178.8	133	104.8	86.7	74.4	66	59.5	55.7	49.9	8.91	39.4	3.6	0.657	115.7	6.83	334.8	231.5	168.6	129.9	105	87.9	76.3	68.1	62.1	54.2	9.25	38.6
李金华	LJH	241	1	1	2	4	3	0	4	1	2	1	3	3	0	0	1	1.3	0.153	80.1	3.1	171	127.9	95.7	78.1	66.8	59.3	56.7	54.2	52	49	8.11	38	2.3	0.531	75.1	4.74	230.2	158.6	115	88.1	70.9	59.7	52	47	42.4	37.1	8.83	26.2
李金华	LJH	242	1	1	2	4	3	0	4	1	2	1	3	3	0	1	1	1.3	0.156	59.2	2.69	137.1	96.5	71.7	56.5	46.7	40.3	36.5	33.9	31.6	28.7	8.28	26.1	2	0.457	58.5	3.42	169.1	117.8	85.8	66.4	54	45.8	40.1	35.9	32.9	29.2	8.56	20.6
李金华	LJH	243	1	1	2	4	3	0	4	1	2	1	1	1	0	1	1	1.7	0.207	73.9	3.12	173.1	125.9	97.2	79.5	68.2	60.8	55.6	51.6	49.2	45.6	8.45	38.1	2	0.465	79.5	3.49	189.1	135.4	102.8	84.3	69.7	60.9	55.3	50.5	47.4	43.3	8.6	37.6
李金华	LJH	244	1	1	2	4	3	0	4	1	2	2	2	2	0	0	1	2	0.242	78.7	3.53	192.6	139.2	106.6	86.6	73.7	64.7	58.5	54.2	51.1	46.9	8.52	39.7	2.2	0.504	85.3	3.92	210.8	151.5	115.4	93.2	78.9	68.8	61.9	57.1	53.6	49	8.64	42.1
李金华	LJH	245	1	1	2	4	3	0	4	1	2	1	2	2	1	0	1	1.3	0.161	67.1	2.94	157.7	113.2	86.1	69.4	58.7	51.8	47.2	43.9	41.4	38.2	8.39	29.8	2	0.462	73.9	4.04	204.7	143.6	106.5	83.5	68.8	59	52.4	47.6	43.8	39.5	8.69	32.6
李金华	LJH	246	1	1	2	4	3	0	4	1	2	1	2	2	0	0	1	2.7	0.327	92.8	5.11	252.2	174.9	127.9	98.9	80.3	68	59.5	52.9	49	43.2	8.91	33.3	3.2	0.73	98.5	5.71	278.5	192.2	139.7	107.3	86.6	71.8	62	55	49.9	43.3	9.06	34.3
李金华	LJH	247	1	1	2	4	3	0	4	1	2	1	2	2	0	0	1	1.3	0.16	66.1	2.39	144.6	108.5	86.5	72.9	64.2	58.7	54.8	52	49.9	47.3	8.18	40.5	2.2	0.506	84.8	4.05	215.4	154.2	117	94	79.3	69.2	62.4	57.5	53.9	49.2	8.65	39.9
吴吉方	WJF	248	1	2	2	3	3	0	4	1	1	1	2	2	1	0	1	1.5	0.166	64.9	3.14	169.7	122.1	93.2	75.4	63.9	57.4	52	48.4	45.8	42.3	8.35	30.6	2.2	0.391	82.3	4.19	215.2	151.8	113.2	89.4	74.1	64.3	57.7	52.9	49	44.5	8.68	33.8
吴吉方	WJF	249	1	2	2	3	3	0	4	1	1	1	1	1	0	0	1	1.7	0.187	72.7	3.36	183.2	132.4	99.2	82.5	70.3	61.1	56.1	52.1	48.9	45.2	8.43	38.7	2.4	0.416	92	4.8	244.4	167.4	126	100.4	85.2	73.6	65.6	59.9	55.8	50.4	8.79	41.8
吴吉方	WJF	250	1	2	2	3	3	0	4	1	1	1	2	2	0	0	1	1.6	0.176	70.3	3.08	167.2	120.6	90.1	74.7	63.5	55.5	51.4	47.6	44.8	41.6	8.4	37.3	2.2	0.385	81.7	4.37	220.7	150.7	113	89.7	76	65.6	58.5	53.4	49.7	44.8	8.72	35.7
吴吉方	WJF	251	1	2	2	3	3	0	4	1	1	1	3	3	0	0	1	1.4	0.154	62.6	2.97	159	114	86.7	69.9	59.2	52.1	47.4	43.9	41.2	38	8.33	30.7	2.3	0.407	78.8	4.1	210.9	148.9	111.3	88	73.1	63	56.2	51.3	47.7	42.8	8.68	36.9
吴吉方	WJF	252	1	2	2	3	3	0	4	1	1	1	2	2	0	0	2	1.2	0.124	66.5	2.32	140.7	105.6	84.2	71	62.8	56.9	53.2	50.5	48.6	46	8.17	38.7	1.9	0.33	81.6	3.31	186.5	136.4	105.9	87.1	75	66.9	61.2	57.2	54.3	50.5	8.64	46.3
吴吉方	WJF	253	1	2	2	3	3	0	4	1	1	1	3	3	0	0	2	1.4	0.147	63.7	2.86	152.9	109.7	83.4	67.2	56.8	50	45.7	42.5	40.1	36.9	8.3	33.4	2.4	0.417	81.8	4.29	218.5	153.6	114.2	89.8	73	63.8	56.5	51.4	47.7	42.6	8.6	32.8
吴吉方	WJF	254	1	2	2	3	3	0	4	1	1	2	1	1	1	0	2	0.6	0.066	48.4	1.09	83.1	66.6	56.6	50.4	46.5	43.6	41.9	40.5	39.7	38.4	7.84	36.6	1.6	0.278	68	2.7	155	113.5	86.4	74	62.7	55.9	51.2	47.9	45.4	42.3	8.37	37.4
吴吉方	WJF	255	1	2	2	3	3	0	4	1	1	3	2	2	0	0	1	1.1	0.116	52.3	1.79	111.3	84.3	67.9	57.7	51.3	46.9	44	41.8	40.3	38.4	7.98	34.9	1.5	0.267	75.7	2.62	157.4	114.7	93.6	78.7	69.2	62.8	58.5	55.3	52.9	50.1	8.29	47.5
吴吉方	WJF	256	1	2	2	3	3	0	4	1	1	3	2	2	0	0	1	0.7	0.074	55.8	1.64	114.7	89.9	75	65.5	59.6	55.6	52.9	51.5	50.6	49.2	7.88	44.4	1.6	0.283	76.2	3.11	182.2	135.2	106.6	89	77.7	70.2	65	61.4	59.7	56.6	8.35	50.5
吴吉方	WJF	257	1	2	2	3	3	0	4	1	1	1	2	2	0	1	1	2.4	0.261	82.3	4.5	224.3	156.2	114.7	89.2	72.8	61.7	54.1	48.7	44.4	39.5	8.77	31.2	2.8	0.492	92.2	5.11	251.8	174.5	127.5	98.5	80.1	66.8	59.4	53.3	48.9	42.9	8.99	32.3
傅桂广	FGG	258	1	1	1	2	3	0	4	0	2	1	2	2	0	0	1	2.9	0.231	102.8	5.33	270.4	189.7	140.7	110.4	91	77.8	68.8	61.9	57.7	51.4	8.96	41.5	2.7	0.668	101.8	5.27	269.3	189.6	137.4	111.2	90.4	79.1	70.3	64	59.5	53.4	8.9	44.5
傅桂广	FGG	259	1	1	1	2	3	0	4	0	2	1	1	1	1	0	1	2.7	0.22	100.7	5.01	257	181.2	135.2	106.7	88.3	76	67.5	61	57.1	51.1	8.92	42	2.7	0.657	100	4.93	253.4	178.8	130	105.5	85.8	75.1	66.7	60.7	56.4	50.7	8.96	42.6
傅桂广	FGG	260	1	1	1	2	3	0	4	0	2	1	3	3	0	0	1	2	0.16	83.1	3.85	204.9	146.7	111.2	89.4	75.2	65.5	59	53.9	50.9	46.2	8.6	38.6	2.1	0.508	83.7	4.09	214.5	152.7	112.2	91.9	75.8	67	60.1	55.2	51.6	46.9	8.67	38.4
傅桂广	FGG	261	1	1	1	2	3	0	4	0	2	1	1	1	1	1	2	1.3	0.102	66.3	2.08	125.4	94	73.5	63.1	55.6	50.6	47.1	44.6	42.8	40.4	8.19	38.7	1.4	0.338	69.3	2.33	136.8	101.5	80	66.8	58.4	52.8	48.9	46.2	44.1	41.5	8.24	38.9
傅桂广	FGG	262	1	1	1	2	3	0	4	0	2	1	3	3	0	1	1	2.3	0.187	90.5	4.25	224.9	160.6	118.5	97.3	81.4	70.7	63.4	58.2	54.4	49.3	8.72	42.6	2.3	0.558	90	3.99	213.3	153	116.2	93.6	78.9	69	62.2	57.3	53.9	49.3	8.66	41.4
傅桂广	FGG	263	1	1	1	2	3	0	4	0	2	2	2	2	0	1	1	1.3	0.101	69.4	2.49	148.1	110.4	87.4	73.3	64.4	58.5	54.4	51.5	49.4	46.5	8.2	41.5	1.3	0.327	72.2	2.94	167.6	123.2	96.2	79.5	68.2	62.2	57.3	53.9	51.4	47.7	8.28	41.6
傅桂广	FGG	264	1	1	1	2	3	0	4	0	2	2	2	2	0	1	1	1.2	0.097	60.7	2.27	134.7	100.4	79.5	66.7	58.4	52.6	48.7	45.9	44	41.2	8.15	36.8	1.3	0.322	63.1	2.58	148.3	109.3	85.6	71	60.9	55.3	51	47.9	45.7	42.6	8.2	37.3
傅桂广	FGG	265	1	1	1	2	3	0	4	0	2	1	1	2	0	1	1	1.2	0.093	61.6	2.13	129.3	97.1	77.5	65.4	57.5	52.2	48.8	46	43.9	41.6	8.15	37.3	1.2	0.301	61.5	2.29	132.4	97.7	76.6	63.6	55.2	49.9	46.1	43.4	41.5	38.9	8.2	36.2
傅桂广	FGG	266	1	1	1	2	3	0	4	0	2	1	2	2	0	1	1	1.7	0.14	81.5	3.4	190.7	139.3	108	88.7	76.3	67.8	62	57.9	54.9	50.9	8.47	44.6	1.4	0.336	72.5	2.61	155	115.5	91.4	76.6	67.1	60.6	56.2	53.1	50.8	47.8	8.24	42.2
黄斌情	HBQ	267	1	2	2	4	3	0	4	0	2	1	1	1	0	0	1	2.2	0.183	91.9	4.07	218.7	157.1	119.6	96.5	81.7	72	65.2	60.4	56.8	52.2	8.68	44	2.8	0.419	102.9	5	258.3	182.7	136.8	108.4	90.2	78	69.6	63.8	59.3	53.5	8.92	44.5
黄斌情	HBQ	268	1	2	2	4	3	0	4	0	2	1	3	3	0	0	1	2.3	0.189	101.2	4.88	254.1	180.3	135.4	107.8	90.1	79	71.2	65.5	61	55.9	8.89	47.6	3.3	0.506	112.3	6.33	315.9	220.1	161.9	126	103	85.3	75.6	67.8	62.2	54.8	9.18	42.3
黄斌情	HBQ	269	1	2	2	4	3	0	4	0	2	2	2	2	0	0	1	2.6	0.211	101.1	4.35	233.6	167.9	127.9	103.2	87.4	76.4	68.9	63.6	59.4	54.7	8.9	47.1	3.3	0.499	109.1	5.8	291.7	197.3	150.6	117.7	96.5	79.9	70.9	63.8	58.6	51.7	9.15	43.1
黄斌情	HBQ	270	1	2	2	4	3	0	4	0	2	1	3	3	0	0	1	2.2	0.183	75.4	3.78	189.9	132.7	97.9	76.5	62.7	53.5	47.5	43.1	39.6	35.6	8.7	30.9	2	0.309	78.3	3.8	190.5	128.6	98	76.4	62.6	52.8	47.7	43.3	40.1	35.8	8.72	34.2
黄斌情	HBQ	271	1	2	2	4	3	0	4	0	2	1	1	1	1	0	2	1.8	0.151	80.8	3.18	178.6	130.5	101.3	83.2	71.6	63.8	58.4	54.6	51.8	48.2	8.48	42.6	2.4	0.367	92.9	4.49	234.9	167	125.8	100.1	83.6	72.5	64.8	59.4	55.5	50.3	8.79	41.7
黄斌情	HBQ	272	1	2	2	4	3	0	4	0	2	1	1	1	1	1	1	1.8	0.148	83.9	3.03	175.9	130	102.1	84.9	74.1	67.2	62.4	58.9	56.3	52.9	8.45	46.2	2.5	0.385	102	4.49	240.4	172.5	131.2	105.7	90.7	78.9	71.4	66.1	62.3	57.1	8.85	47.3
黄斌情	HBQ	273	1	2	2	4	3	0	4	0	2	2	1	1	0	0	1	2.8	0.226	98.3	5.28	267.1	187.2	138.7	108.8	89.6	76.8	67.9	61.6	57.1	51	8.95	41.4	3.5	0.531	115	6.58	325.6	226.1	165.6	128.3	104.3	88.1	77	69.1	63.3	55.8	9.26	43.5
黄斌情	HBQ	274	1	2	2	4	3	0	4	0	2	2	1	1	1	1	1	1.2	0.095	63.3	2.56	147.4	108.7	85.2	70.7	60.7	55.5	51.4	48.4	46.3	43.4	8.24	37.8	2	0.309	83.8	3.96	209	149.1	112.7	90.2	75.8	65.4	59.5	54.8	51.4	46.8	8.61	41.1
黄斌情	HBQ	275	1	2	2	4	3	0	4	0	2	3	2	2	0	0	1	1.2	0.098	57.8	2.59	144.6	105.4	81.6	66.9	57.4	50.9	47.4	44.4	42.2	39.4	8.26	33.9	1.7	0.262	76.5	3.58	190.8	136.6	103.6	83.3	70.3	62	56.3	52.1	49.1	45	8.58	39.4
杨培飞	YPF	276	1	2	1	4	3	0	4	1	2	1	3	3	0	0	2	1.2	0.073	75.3	2.61	153.8	114.3	90.3	75.5	66	60	56	52.8	50.9	48	8.24	44.2	1.9	0.348	83.4	3.82	206.7	149	113.9	92.2	78.3	69.2	62.8	58.3	55	50.7	8.6	46.8
杨培飞	YPF	277	1	2	1	4	3	0	4	1	2	1	2	2	0	0	1	2.4	0.148	87.2	4.86	238.6	165.1	120.3	92.7	75.3	63.7	55.7	50	45.8	40.3	8.89	32.1	2.2	0.413	88.3	4.6	234	164.4	122.1	96	79.3	68.5	60.9	55.5	51.5	46.3	8.7	34.7
杨培飞	YPF	278	1	2	1	4	3	0	4	1	2	1	2	2	0	0	1	1.3	0.076	71.4	2.46	146.7	109.5	86.8	72.8	64.6	58	54	51.1	48.8	46.2	8.35	39.7	1.9	0.35	81.1	3.41	189.7	138.1	106.7	87.3	74.9	66.9	61.3	57.3	54.3	50.4	8.6	38.7
杨培飞	YPF	279	1	2	1	4	3	0	4	1	2	1	2	2	0	0	1	1.3	0.075	67.8	2.34	134.2	98.8	77.2	63.9	55.5	49.7	46.3	43.5	41.5	38.9	8.3	37.2	1.3	0.241	70.2	2.63	149.7	110	85.8	70.9	61.3	55.4	51.2	48.1	45.9	42.9	8.29	38.4
杨培飞	YPF	280	1	2	1	4	3	0	4	1	2	1	1	1	1	0	1	1.6	0.092	82.9	2.59	161.9	122.8	99	84.3	74.9	68.1	64.3	61.3	59	56.1	8.37	48.4	2.1	0.392	95.8	3.77	211.8	154.8	120.2	98.8	85.1	76.1	69.9	65.5	62.3	58	8.64	48.9
杨培飞	YPF	281	1	2	1	4	3	0	4	1	2	1	1	1	0	1	1	2.1	0.123	83	3.89	202.1	143.2	107.4	85.3	71.2	62	55.6	51	47.6	43.2	8.61	36.3	2.2	0.402	87.8	3.81	201.4	143.7	108.6	87	73	63.8	57.5	53	49.7	45.2	8.62	41.1
杨培飞	YPF	282	1	2	1	4	3	0	4	1	2	2	1	1	0	0	1	1.3	0.077	60	2.82	151.6	108.9	83	67	56.9	50.4	45.8	42.5	40.1	37	8.23	33.8	1.5	0.286	70.9	3.27	173.6	124.1	94	75.5	63.8	55.9	50.9	47.2	44.4	40.7	8.43	35.8
杨培飞	YPF	283	1	2	1	4	3	0	4	1	2	2	3	3	0	1	1	0.5	0.027	36	1.6	86.4	60.3	47.4	38.3	32.5	29.9	27.8	26.1	25	23.4	8.02	20.8	0.7	0.132	37.2	1.68	87.7	62.3	46.7	37.3	31.4	28.2	25.7	23.9	22.5	20.8	8	14.8
杨培飞	YPF	284	1	2	1	4	3	0	4	1	2	3	1	1	0	1	1	0.8	0.05	63.3	1.8	120	92.7	76.1	65.9	59.3	55.3	52.6	50.6	49.1	47.1	8.03	43.4	1.5	0.272	74.5	2.85	163.8	120.7	94.6	78.4	68.2	61.5	56.9	53.5	51.1	47.9	8.37	42.3
杨培飞	YPF	285	1	2	1	4	3	0	4	1	2	3	3	3	0	0	1	0.2	0.009	34	1.14	74.5	58.6	45.9	40.2	36	33.5	32.2	31	30.1	28.9	7.75	24.1	0.9	0.169	46.4	2.2	120	86.8	66.6	54.1	46.1	41.4	39	36.8	35.1	32.8	8	29.1
杨培飞	YPF	286	1	2	1	4	3	0	4	1	2	3	3	3	0	0	1	0.8	0.049	43.8	1.79	102.6	75.6	59.1	49	42.5	38.3	35.4	33.4	31.8	29.8	7.96	24	1.1	0.21	64	2.71	152.2	111	88.2	70.8	60.9	54.9	51.1	48.2	46	43.1	8.07	34.8
许绍强	XSQ	287	1	2	2	4	3	0	4	0	1	1	2	2	0	0	1	1.6	0.121	78	3.05	169.4	123.3	95.2	77.9	66.8	59.7	55.2	51.8	49.2	45.8	8.39	42.6	2.6	0.382	98.5	5.06	257.4	180.9	134.4	105.7	87.3	75.1	66.6	60.6	56.2	50.4	8.88	42.8
许绍强	XSQ	288	1	2	2	4	3	0	4	0	1	1	3	3	0	0	1	1.3	0.103	65.4	2.56	150.4	111.7	88.2	73.7	64.4	58.5	54.6	51.6	49.5	46.5	8.17	42.7	2.3	0.341	93.2	4.62	243.6	173.6	131.1	104.9	88	76.8	69	63.5	59.5	54.2	8.73	43.5
许绍强	XSQ	289	1	2	2	4	3	0	4	0	1	1	2	2	0	0	2	1.7	0.128	76.2	3.1	167.1	120.2	91.7	74.2	62.9	55.7	50.8	46.9	44.5	41	8.4	38.7	2.4	0.345	97.8	4.63	242.6	172.5	129.9	103.6	86.8	75.9	68.3	62.8	58.8	53.5	8.8	43.9
许绍强	XSQ	290	1	2	2	4	3	0	4	0	1	1	2	2	0	0	1	1.5	0.117	70	3.03	158	112.2	84.4	67.2	56.3	49.2	44.5	40.7	38.4	35.1	8.41	32.5	2.5	0.364	92.4	5.2	258.7	180.1	128.6	102.7	83.8	71.3	62.7	56.5	52	46.1	8.91	36.3
许绍强	XSQ	291	1	2	2	4	3	0	4	0	1	1	3	3	0	0	1	2.1	0.162	85.4	3.9	206.2	147.2	111.3	89.2	75.1	65.7	59.3	54.3	51.3	46.9	8.67	41.9	3.1	0.448	100.2	5.48	271.2	188.3	134	106.7	86.8	73	63.7	57	52.2	45.8	9.08	38.1
许绍强	XSQ	292	1	2	2	4	3	0	4	0	1	1	3	3	0	0	1	1.5	0.116	73.5	3.07	172.9	126.4	98.2	80.8	69.6	62.3	57.3	53.7	51.1	47.6	8.33	38.1	2.7	0.393	104.2	5	262.5	186.9	140.9	112.6	95.6	81.4	72.7	66.6	62.2	56.3	8.9	46.2
许绍强	XSQ	293	1	2	2	4	3	0	4	0	1	1	2	2	0	0	1	1.6	0.124	60.8	2.81	150.4	107.9	82.1	66.2	55.9	48.5	44.2	40.9	38.4	35.2	8.34	32.9	2.3	0.333	90	4.68	242.7	171.9	128.8	102.3	85.5	74.4	66.9	61.4	57.5	52.2	8.77	39.8
许绍强	XSQ	294	1	2	2	4	3	0	4	0	1	1	1	1	1	0	2	1.8	0.142	82.5	3.43	191.9	140	108.5	89	76.5	68	62.2	58.1	55.1	51.1	8.52	43.8	2.6	0.373	101	4.6	241.6	171.9	129.6	103.5	86.7	75.5	67.7	62.2	58.2	52.9	8.85	45.7
许绍强	XSQ	295	1	2	2	4	3	0	4	0	1	1	3	3	0	0	1	1.5	0.115	65.2	2.79	152	109.8	84.2	68.4	58.2	51.5	47	43.7	41.3	38.1	8.29	32.1	2.2	0.327	84.4	4.16	214.9	142.7	113.7	90.1	75	64.4	57.3	52.3	48.6	43.8	8.66	37.4
许绍强	XSQ	296	1	2	2	4	3	0	4	0	1	2	2	2	0	0	2	1.9	0.148	81.8	3.69	199.2	143.3	109.4	88.4	75	66	59.9	55.5	52.3	48.2	8.54	40.8	2.6	0.372	100.6	5.08	261.5	184.7	138	109.2	90.8	78.3	70	64	59.6	53.8	8.85	43.9
潘飞武	PFW	297	1	2	2	3	2	0	3	1	1	1	3	3	0	0	2	1.4	0.125	92.1	2.85	179.3	136.2	109.9	93.8	82.4	76.8	72.3	68.8	66.6	63.4	8.36	56.9	2.1	0.442	83.9	4.03	216.2	155.3	118.3	95.4	80.8	69.8	62.4	57.3	53.6	48.7	8.68	42.2
潘飞武	PFW	298	1	2	2	3	2	0	3	1	1	1	1	1	0	1	1	0.8	0.07	49.6	1.48	94.4	73.8	57.3	50	44.6	41	38.5	36.8	35.5	33.8	7.92	32.1	1.1	0.178	53.6	2.03	120	89.3	70.6	59	51.7	46.9	43.5	41.1	39.4	37.1	7.97	32.2
潘飞武	PFW	299	1	2	2	3	2	0	3	1	1	1	1	1	0	1	2	0.6	0.05	79.8	0.29	73.2	68.9	66.2	64.6	63.7	64.2	64.6	64.6	64.6	64.6	8.13	62.4	1.6	0.291	72.3	2.87	160.9	117.4	91	74.7	64.2	57.5	52.9	49.5	47.1	44	8.35	37.2
潘飞武	PFW	300	1	2	2	3	2	0	3	1	1	1	1	1	0	1	1	1.6	0.142	69.9	2.87	160.7	117.3	90.9	74.6	64.2	56.9	52	48.8	46	42.7	8.39	36.6	2	0.457	58.5	3.13	169.1	121.7	92.9	75.1	63.8	56.4	51.3	47.6	44.9	41.4	8.45	36.7
潘飞武	PFW	301	1	2	2	3	2	0	3	1	1	1	1	1	0	0	1	2.1	0.184	87.7	3.71	205.2	149	114.8	93.8	80.2	71.1	64.7	60.3	57	52.6	8.54	47.2	2.2	0.372	92.7	3.62	198.5	143.7	110.4	89.9	76.7	67.6	61.4	57	53.8	49.7	8.61	43.6
石柳宁	SLN	302	1	1	1	4	2	0	4	0	2	1	1	1	0	0	1	1.3	0.11	72.4	2.55	153.2	114.6	91.2	76.8	67.6	61.6	57.4	54.4	52.2	49.4	8.28	44	1.9	0.391	85.5	3.46	193	140.6	108.7	89.1	75.4	68	62.2	58.1	55.1	51.2	8.6	44.4
石柳宁	SLN	303	1	1	1	4	2	0	4	0	2	1	2	2	0	0	1	1.7	0.147	76.6	3.2	176.3	127.9	96.1	80.2	68.5	60.6	55.2	51.4	48.6	44.9	7.88	40.7	2.5	0.521	97.7	4.61	239.1	169.4	127	100.8	83.9	72.4	64.6	59	55	49.7	8.25	42.1
石柳宁	SLN	304	1	1	1	4	2	0	4	0	2	1	2	2	0	0	1	1.6	0.135	73.7	3.1	171.5	124.7	96.2	78.6	66.4	59.7	54.5	50.8	48.1	44.5	8.33	39.9	2.5	0.515	93.6	4.45	234.1	166.8	125.8	100.5	84.3	72.9	65.3	59.8	55.9	50.7	8.75	42.8
石柳宁	SLN	305	1	1	1	4	2	0	4	0	2	1	1	1	0	1	2	1	0.088	58.9	1.76	114.6	88	70.6	61.9	55.5	51.1	48.2	46	44.5	42.4	8.02	36.2	1.4	0.294	70.1	2.56	150.8	112	88.6	74.1	64.8	58.8	54.7	51.7	49.5	46.6	8.37	38
石柳宁	SLN	306	1	1	1	4	2	0	4	0	2	1	3	3	0	0	1	0.7	0.059	56.2	1.39	100.6	79.6	66.8	58.9	53.9	50.6	48.3	46.7	45.4	43.9	7.88	40.7	1.4	0.28	72.5	2.69	157.9	117.3	92.5	77.2	67.5	61.2	56.8	53.6	51.3	48.3	8.25	42.1
何仁宣	HRX	307	1	2	1	3	1	0	3	1	0	1	3	3	0	0	1	1.9	0.163	82.1	3.64	198.7	143.6	110.1	89.4	76	66.9	60.7	55.9	53	48.8	8.51	42	2.4	0.566	90.8	4.2	222.6	154.3	120.5	96.7	81.3	70.6	63.3	58.2	54.5	49.6	8.73	41.8
何仁宣	HRX	308	1	2	1	3	1	0	3	1	0	1	1	1	1	1	2	1.1	0.09	74.7	2.5	151.9	114.1	91.1	76.9	67.8	62.5	58.8	56	53.8	51.2	8.16	47.5	1.7	0.41	90.6	3.77	210.1	153.1	115.8	97	83.3	74.1	68.7	64.4	61.2	57	8.51	49.4
何仁宣	HRX	309	1	2	1	3	1	0	3	1	0	1	3	3	0	0	1	1.9	0.159	75.6	3.69	189.2	133.3	99.3	78.4	65	56.5	50.3	45.9	42.8	38.6	8.53	35.3	2.4	0.556	89.7	5.06	253.9	171.6	127.3	102.1	83.7	71.7	63.4	56.9	53	47.3	8.84	38.7
何仁宣	HRX	310	1	2	1	3	1	0	3	1	0	1	2	2	0	0	1	1.2	0.103	84.4	2.3	134	99.2	78.2	65.1	56.8	51.7	47.9	45.3	43.3	40.8	8.21	37.7	1.8	0.426	76.1	4.11	210.4	139.4	106	87.1	73.2	63.9	57.5	52.6	49.6	45.2	8.54	37.7
韦杨军	WYJ	311	1	2	1	4	2	1	4	0	0	1	1	1	0	0	1	2.2	0.157	90.8	4.54	236.1	167.4	125.6	99.9	83.7	73.2	65.8	60.5	56.6	51.5	8.71	41.9	2.6	0.496	97.6	5.22	263.4	184.4	136.4	106.7	87.8	75.2	66.5	60.3	55.8	49.8	8.87	41.3
韦杨军	WYJ	312	1	2	1	4	2	1	4	0	0	1	2	2	0	1	1	1.3	0.09	67.5	3.36	186.3	135.5	104.7	85.6	73.4	64.8	59.9	55.9	53	49.2	8.37	41.3	1.9	0.362	79.6	3.45	185.3	133.2	101.4	81.9	69.3	60.9	55.1	51	47.9	44	8.56	38.3
韦杨军	WYJ	313	1	2	1	4	2	1	4	0	0	1	3	3	0	0	2	1.9	0.132	87.1	4.4	226.9	160.4	119.9	94.9	79.2	68.7	61.4	56.2	52.5	47.5	8.64	41.3	2.5	0.476	94.5	4.79	240.6	168.2	124.2	97	79.7	68.5	60.6	54.9	50.8	45.4	8.88	38.3
韦杨军	WYJ	314	1	2	1	4	2	1	4	0	0	1	3	3	0	0	1	3.3	0.233	114.5	6.38	318.8	222.2	163.4	127.3	103.9	88.1	77.3	69.6	64	56.4	9.11	42.3	3.7	0.7	120.4	6.61	328.7	228.7	167.8	130.3	105.9	89.6	78.4	70.4	64.6	57	9.29	43
韦杨军	WYJ	315	1	2	1	4	2	1	4	0	0	1	2	2	0	0	1	2.3	0.16	95.5	4.47	231.1	163.6	122.5	97.1	80.8	70.8	63.5	57.9	54.5	49.5	8.74	42	2.6	0.496	84	5.63	285	199	148.1	116.2	95.5	81.5	72	65.3	60.3	53.8	8.97	42.3
马济秋	MJQ	316	1	1	1	4	2	0	4	0	2	1	3	3	0	0	2	1.8	0.142	77.6	3.4	181.9	130.5	99.2	79.9	67.5	59.4	53.8	49.8	46.9	43	8.5	38.7	2.1	0.362	92.7	4.31	226	160.8	121.1	96.7	81	70.4	64.4	59.4	55.5	51	8.69	43.8
马济秋	MJQ	317	1	1	1	4	2	0	4	0	2	1	2	2	0	0	2	2.3	0.184	92.8	4.78	243.6	171.4	127.4	100.3	83.2	71.9	64.2	58.6	54.5	49.2	8.77	41.6	3	0.507	103.4	5.68	283.8	197.8	145.5	113.3	92.4	78.2	68.5	61	56.2	50	9	41.3
马济秋	MJQ	318	1	1	1	4	2	0	4	0	2	1	1	1	0	0	2	1.7	0.133	77.7	3.05	171	124.8	96.7	79.4	68.3	61.1	56	52.4	49.8	46.3	8.43	40.2	2.3	0.397	92.8	4.1	218.1	156	121.2	95	80.1	70	63.1	58.2	54.7	50	8.72	42.5
马济秋	MJQ	319	1	1	1	4	2	0	4	0	2	1	1	1	0	0	2	2.4	0.194	89.9	4.62	233.8	163.9	121.3	95.1	78.2	66.5	59	53.5	49.7	44.4	8.84	38	3	0.509	102.3	6.12	302.3	209.8	153.5	118.8	96.6	81.8	71.6	64.3	59	52.1	9.08	38.7
马济秋	MJQ	320	1	1	1	4	2	0	4	0	2	1	3	3	0	0	2	2.2	0.178	88.2	3.75	200.5	148.3	109.4	88.1	74.1	64.7	58.3	53.7	50.3	45.9	8.76	39	3.1	0.522	102.5	5.13	262.4	184.8	137.6	108.5	89.4	76.1	67.1	60.8	56.2	50.1	9.09	40.8
胡春阳	HCY	321	1	1	1	4	1	0	4	0	1	1	2	2	0	0	2	2.2	0.152	76.4	4.43	222	150	114.3	89.2	73.3	62.3	54.8	49.5	45.7	40.6	8.68	32.3	3.1	0.426	101	6.13	299	206.3	149.9	115.2	92.9	78	67.8	60.6	55.2	48.2	9.08	36.9
胡春阳	HCY	322	1	1	1	4	1	0	4	0	1	1	2	2	0	0	2	2.4	0.164	91.7	4.69	238.1	167.2	124.1	97.5	80.8	70.7	62.1	56.6	52.7	47.4	8.86	38.8	3.3	0.455	113.3	6.07	304.4	212.5	156.6	122.2	100	84.7	74.3	67	61.6	54.6	9.11	42.8
胡春阳	HCY	323	1	1	1	4	1	0	4	0	1	1	3	3	0	0	2	2.2	0.154	90.5	4.52	235.3	166.9	125.4	99.7	83.3	72.4	64.9	59.6	55.7	50.5	8.73	41.1	3.3	0.464	108.1	6.03	300.3	209.1	153.6	119.4	97.4	81.3	70.8	63.4	58	50.9	9.14	39.9
胡春阳	HCY	324	1	1	1	4	1	0	4	0	1	1	2	2	0	0	1	1.7	0.115	79.7	3.47	188	135.6	103.7	84	71.4	63.2	57.5	53.4	50.4	46.5	8.51	40.9	2.7	0.381	106.2	5.39	273.9	192.4	142.9	112.3	92.6	79.8	70.8	64.4	59.8	53.6	8.92	41.3
胡春阳	HCY	325	1	1	1	4	1	0	4	0	1	1	2	2	0	0	2	2.5	0.168	81.1	4.16	205.7	142.7	104.5	80.9	65.7	55.2	48.1	43.1	39.4	34.6	8.68	27	3	0.421	100.7	5.25	263.3	183.9	135.5	105.7	86.6	73.3	64.2	57.9	53.2	47.1	8.98	36.4
黄本伟	HBW	326	1	2	2	3	3	0	4	0	1	1	1	1	0	0	1	1.6	0.152	76	3.23	177.8	128.9	99.1	80.8	69	61.5	56.3	52.6	49.8	46.2	8.4	39.8	2.2	0.368	88.4	4.22	224.1	160.3	121.5	97.5	82.2	71.8	64.8	59.8	56.1	51.3	8.63	42
黄本伟	HBW	327	1	2	2	3	3	0	4	0	1	1	1	1	0	1	1	1.1	0.107	66.1	2.28	139.8	102.7	84.4	71.4	63.2	57.7	53.9	51.2	49.2	46.6	8.14	41	1.7	0.283	75.4	3.01	169.4	123.9	96.2	79.1	68.3	61.2	56.2	52.7	50.1	46.7	8.41	38.7
黄本伟	HBW	328	1	2	2	3	3	0	4	0	1	1	3	3	0	0	2	1.6	0.155	73.3	3.71	193.9	137.7	103.6	82.5	69.1	60.4	55.3	51.1	47.8	43.9	8.57	36.4	1.9	0.328	72.9	4.24	219.9	155.8	116.8	92.7	77.4	67.5	60.5	55.5	51.6	46.9	8.69	37.5
黄本伟	HBW	329	1	2	2	3	3	0	4	0	1	1	2	2	0	0	2	1.3	0.127	68.3	2.92	164.2	120.1	93.2	76.7	66.1	58.5	54.5	51.2	48.5	45.5	8.28	38.3	1.7	0.293	65.9	4.08	218.1	156.3	118.7	95.6	80.7	70.5	63.5	58.5	54.6	50	8.63	40.6
黄本伟	HBW	330	1	2	2	3	3	0	4	0	1	1	1	2	0	0	2	1.2	0.112	60.5	2.05	129.6	98.6	78.3	68.1	60.6	55.8	52	49.6	47.8	45.4	8.13	38.1	1.8	0.306	75.8	3.58	193.4	139.2	106.3	86	72.9	64	57.9	53.6	50.4	46.3	8.46	37.3
黄本伟	HBW	331	1	2	2	3	3	0	4	0	1	1	2	2	0	0	1	1.5	0.143	68.6	2.47	143.4	103.1	83.2	69.2	60.2	53.8	50.2	47.3	45.2	42.4	8.31	37.3	2	0.347	85.4	3.87	208.6	150.1	114.6	92.6	78.6	69.2	62.5	57.8	54.5	50.1	8.62	42.1
黄本伟	HBW	332	1	2	2	3	3	0	4	0	1	1	1	1	0	0	2	1.4	0.137	70	2.56	150.6	111.8	88.2	73.7	64.3	58.1	53.6	50.5	48.3	45.3	8.26	38.6	2	0.348	84.2	3.68	199.9	144.1	110.3	89.4	75.8	66.6	60.3	55.8	52.6	48.3	8.65	40.5
黄本伟	HBW	333	1	2	2	3	3	0	4	0	1	1	3	3	0	0	2	1.3	0.127	74.2	3	162.1	113.3	89.1	72.1	60.3	54.8	50.4	47.2	44.5	41.5	8.27	35.1	2.3	0.394	83.2	4.34	217.9	152.3	112.3	87.7	71.9	61.4	53.8	48.6	44.4	39.6	8.72	35.4
黄本伟	HBW	334	1	2	2	3	3	0	4	0	1	1	2	2	0	0	2	1.3	0.123	58.9	2.27	129.1	92.1	73.8	61	52.1	47.3	43.5	40.8	38.7	36.3	8.25	35.4	1.6	0.274	65.7	2.88	154.3	110.7	84.2	67.9	57.4	50.1	45.2	41.7	38.9	35.7	8.4	32.4
黄本伟	HBW	335	1	2	2	3	3	0	4	0	1	2	2	2	0	1	1	0.8	0.072	39.4	1.36	84.2	65.3	51.1	43.4	38.4	34.9	32.7	31.1	30	28.4	7.91	25.9	1	0.166	42.6	2.04	111.2	80.4	61.6	50.1	42.6	37.7	34.5	31.9	30.4	28.1	7.97	19.9
黄本伟	HBW	336	1	2	2	3	3	0	4	0	1	2	2	2	0	1	1	0.4	0.041	37.7	1.31	78.3	58.4	46.4	39	34.2	31.6	30.1	28.8	27.8	26.5	7.81	25.2	1.3	0.222	46.6	2.46	133.6	96.4	73.7	59.8	50.8	45	40.9	38	35.9	33.1	8.18	25.5
潘志勇	PZY	337	1	1	1	3	2	0	4	0	1	1	1	1	0	0	1	2.1	0.191	89.6	3.97	214.4	154.4	115.1	95.4	80.9	71.4	64.8	60.1	56.7	52.2	8.61	46	2.4	0.516	97.3	4.47	237.5	169.9	128.8	103.4	87.1	76	68.4	63.1	59.1	54	8.77	45.9
潘志勇	PZY	338	1	1	1	3	2	0	4	0	1	1	3	3	0	0	2	1	0.097	67.4	2.08	133.6	102.2	83.1	71.3	63.7	59	55.4	52.9	51.1	48.7	7.99	40.2	1.9	0.409	78.9	3.08	174.9	128.3	97.8	82.4	71.2	63.1	57.6	53.8	51	47.4	8.46	40.2
潘志勇	PZY	339	1	1	1	3	2	0	4	0	1	1	3	3	0	0	1	0.9	0.085	56.3	2.53	137.9	96.7	76.3	62	52.8	47.8	44.1	41.4	39.4	36.7	8.08	32	2.2	0.474	76.5	3.51	185.3	132.2	99.9	80	67.2	58.2	52.1	47.8	44.7	40.6	8.56	33.9
潘志勇	PZY	340	1	1	1	3	2	0	4	0	1	1	3	3	0	0	2	1.2	0.114	70.5	2.59	152.1	112.9	89	74.3	64.8	59.1	55.3	52.5	50.3	47.5	8.2	39.4	2	0.428	82	3.7	198.6	142.6	108.5	87.5	73	65	58.8	54.4	51.1	46.9	8.59	41.8
潘志勇	PZY	341	1	1	1	3	2	0	4	0	1	1	2	2	0	0	1	1.6	0.145	75	3.19	177.5	129.3	99.9	81.8	70.4	62.9	57.7	53.9	51.2	47.6	8.35	39.1	1.9	0.401	85.5	4.04	213.9	152.7	115.5	92.6	78	68.8	62.3	57.6	54.2	49.7	8.57	42.9
潘志勇	PZY	342	1	1	1	3	2	0	4	0	1	2	3	3	0	0	2	1	0.092	59.5	2.04	126.7	95.8	77	65.4	58	53.2	50.5	48.3	46.4	44.1	8.09	42.8	2.4	0.505	83.7	4.21	218.1	154.5	115.8	91.9	76.6	66.6	59.3	54.2	50.5	45.6	8.69	40.7
周全	ZQ	343	1	2	2	4	1	0	4	0	2	1	3	3	0	0	1	1.9	0.364	82.1	3.31	181.7	131.6	101.2	82.4	70.3	62.1	56.9	53.2	50.5	46.8	8.48	44.8	1.9	0.356	79.4	3.3	182.1	132.2	101.9	83.2	71.2	62.8	57.5	53.7	50.9	47.2	8.45	46.7
周全	ZQ	344	1	2	2	4	1	0	4	0	2	1	2	2	0	0	1	2.5	0.469	95.8	4.47	237.7	170.1	129.1	103.7	87.4	75.8	68.1	62.2	58.3	53.5	8.75	45	2.5	0.464	95.8	4.48	237.6	169.8	128.6	103.2	86.9	75.5	67.8	62.4	58.4	53.2	8.73	44.7
周全	ZQ	345	1	2	2	4	1	0	4	0	2	1	3	3	0	0	1	2.5	0.476	86.6	4.88	246.3	172.4	127.5	99.8	82	69.5	61.1	55.2	50.8	45.1	8.8	36.3	2.6	0.494	91.6	4.93	252.8	177.1	127.6	104.9	84.5	71.9	63.4	57.4	53	47.2	8.82	37.4
周全	ZQ	346	1	2	2	4	1	0	4	0	2	1	2	2	0	0	1	2.5	0.461	99.5	4.8	250.8	178.2	134.1	106.9	89.5	78.1	70.3	64.7	60.6	55.1	8.82	46.3	2.3	0.437	98.8	4.72	246.7	175.3	131.9	105.2	88	76.7	69.1	63.6	59.5	54.2	8.84	47.2
周全	ZQ	347	1	2	2	4	1	0	4	0	2	1	2	2	0	0	1	2.7	0.515	100.6	4.97	257.1	182	136.3	108.1	89.9	77.1	68.6	62.5	58.1	52.3	8.88	45	2.7	0.509	100.3	4.97	256.8	181.7	136	107.8	89.7	76.9	68.4	62.3	57.9	52.2	8.9	43.9
覃振前	QZQ	348	1	2	1	4	3	0	4	0	1	1	3	3	0	0	2	1.5	0.125	69.6	2.88	163.4	119.8	93.2	76.9	66.4	58.9	54.1	50.7	48.2	44.8	8.32	40.7	2.4	0.502	87.1	4.67	240.3	169.7	126.7	100.2	83.2	71.6	63.7	58.1	54	48.7	8.83	39.7
覃振前	QZQ	349	1	2	1	4	3	0	4	0	1	1	1	1	1	1	2	1.5	0.128	74.7	2.29	140.7	106.1	85	72	63.7	58.2	54.3	51.6	49.6	47	8.29	32.7	2.4	0.504	95	3.95	213.6	153.9	117.6	95.2	80.7	71.1	64.5	59.8	56.4	51.9	8.76	44.5
覃振前	QZQ	350	1	2	1	4	3	0	4	0	1	2	1	1	0	1	1	1.3	0.109	72.2	2.51	150	112	88.9	74.7	65.8	59.5	55.4	52.4	50.1	47.4	8.16	44	2.1	0.448	95	4.05	220	158.7	121.5	98.5	83.8	74.1	67.4	62.6	59.1	54.5	8.65	47.3
覃振前	QZQ	351	1	2	1	4	3	0	4	0	1	1	1	1	1	1	2	1.3	0.109	70	2.31	140.9	106	84.8	71.7	63.3	57.5	53.6	50.8	48.8	46.1	8.21	42	2	0.426	86.9	3.75	203.4	146.7	112.2	90.9	76.1	68.3	62.1	57.6	54.4	50.1	8.58	43.1
覃振前	QZQ	352	1	2	1	4	3	0	4	0	1	1	1	1	1	0	1	1.7	0.148	75.3	2.98	166.5	121.4	91.9	77.1	66.2	58.9	53.9	50.3	47.7	44.4	8.44	39.2	2.4	0.498	94.2	4.38	228.1	161.8	121.6	96.7	81	69.8	63.5	58.4	54.6	49.7	8.77	42.5
覃振前	QZQ	353	1	2	1	4	3	0	4	0	1	2	2	2	0	1	1	1.3	0.109	69.1	2.7	159.9	116	94.2	78.8	68.8	62	57.4	54.1	51.7	48.5	8.29	43.2	2.3	0.495	92.2	4.36	229.5	163.5	123.4	98.6	82.4	71.7	63.7	59.1	55.2	50.2	8.81	42.4
覃振前	QZQ	354	1	2	1	4	3	0	4	0	1	2	3	3	0	1	1	1.2	0.099	54	1.97	119.1	87.1	71.3	60.1	52.9	47.5	44.1	41.8	40	37.7	8.09	35.3	2.6	0.542	92.2	4.48	226.6	158.8	117.5	92.1	75.8	64.2	55.8	51	47	41.7	8.76	32.7
农胜文	NSW	355	1	2	1	3	3	0	4	1	2	1	1	1	0	1	1	0.7	0.06	54	1.41	96.6	85.3	62.4	54.4	49.3	46.1	43.9	42.2	41.1	39.5	7.89	36.8	1.5	0.327	69.6	2.76	155.6	113.9	88.5	72.9	62.8	56	51.3	48	45.6	42.3	8.3	36.8
农胜文	NSW	356	1	2	1	3	3	0	4	1	2	1	2	2	0	0	2	1	0.089	63.1	2.54	142.7	104.3	81	66.6	57.6	51.6	47.5	44.5	42.3	39.5	8.15	35.9	1.6	0.351	79.4	3.33	181.2	130.8	100.2	81.3	69.3	61.9	56.5	52.6	49.7	46	8.44	38.5
农胜文	NSW	357	1	2	1	3	3	0	4	1	2	1	1	1	1	0	2	1.8	0.15	76.3	3.23	177.1	128.2	98.5	80.1	68.1	60.1	54.5	50.6	47.7	44	8.49	38	2.3	0.489	87.3	4.48	230.7	162.9	121.7	96.3	79.8	68.9	61.4	56	52	46.8	8.73	38.1
农胜文	NSW	358	1	2	1	3	3	0	4	1	2	1	1	1	1	0	1	0.4	0.038	33.8	0.68	50.1	39.9	33.1	29.8	27.4	25.8	24.7	24	23.4	22.7	7.72	24.1	0.4	0.08	32.8	0.73	53	41.9	35.2	31	28.5	26.8	25.7	24.9	24.3	23.5	7.74	23.4
农胜文	NSW	359	1	2	1	3	3	0	4	1	2	1	1	1	0	0	1	1.2	0.1	68.4	2.26	133.9	99.8	79	66.2	58.1	52.7	48.9	46.3	44.3	41.8	8.17	39.7	1.6	0.346	72.2	3	166.8	121.4	93.8	76.7	65.8	58.5	53.5	49.9	47.3	43.9	8.39	39.2
刘胜锋	LSF	360	1	1	2	2	3	1	4	0	2	1	2	2	0	0	2	1	0.125	67.1	2.55	140.9	102.3	78.9	64.4	55.3	49.2	46.1	43.3	41	38.4	8.23	38.1	1.9	0.461	82	4.19	215.1	151.7	113.2	89.4	74.2	64.8	58	53.2	49.6	44.9	8.66	35.2
刘胜锋	LSF	361	1	1	2	2	3	1	4	0	2	1	3	3	0	0	2	0.1	0.008	23.3	1.3	82.1	62.5	50.5	43.1	38.4	35.4	33.8	32.5	31.4	30.1	7.71	15.4	0.9	0.216	39.5	2.47	144.6	107.2	84.5	70.5	61.5	54.6	50	46.9	44.6	41.6	7.87	22.8
刘胜锋	LSF	362	1	1	2	2	3	1	4	0	2	1	3	3	0	0	1	0.7	0.083	58.1	1.92	116	87	70.7	58.4	51.5	47.6	44.7	42.7	41.1	39.1	7.82	30.2	1.7	0.401	76.9	3.22	178.2	129.5	99.9	81.7	70	62.3	57.1	53.3	50.6	46.9	8.37	39.8
刘胜锋	LSF	363	1	1	2	2	3	1	4	0	2	1	1	1	1	0	2	0.8	0.094	58.2	1.53	105.8	82.7	68.7	60	54.5	51	48.6	46.8	45.5	43.8	7.96	41.8	1.6	0.385	75.5	2.93	168.4	124	97.1	80.4	69.8	62.4	57.3	53.8	51.2	47.8	8.38	43.6
刘胜锋	LSF	364	1	1	2	2	3	1	4	0	2	1	3	3	0	0	1	0.8	0.096	51.2	1.47	101.8	77.9	66	57.7	51.9	48.5	46.6	44.8	43.6	41.9	7.93	39.2	1.7	0.401	73.8	2.94	165	119.7	94.5	76.7	64.4	58	52.7	49	46.3	42.5	8.39	37.5
刘胜锋	LSF	365	1	1	2	2	3	1	4	0	2	1	3	3	0	0	1	0.7	0.079	52.7	1.23	93.8	73.8	63.8	56.9	52	49.4	48.2	46.9	46.1	44.8	7.83	38.1	1.6	0.38	68	2.71	156	114.4	91.1	74.8	63.4	57.3	52.8	49.2	46.7	43.3	8.38	37.4
刘胜锋	LSF	366	1	1	2	2	3	1	4	0	2	2	2	2	0	0	2	0.8	0.097	55.5	1.27	95.4	76.2	64.6	57.4	52.8	49.5	46.9	45.2	44	42.5	7.86	37.6	1.7	0.413	73.4	2.95	165.6	121	93.8	77.1	66.3	59	54.1	50.5	48	44.6	8.41	38.6
刘胜锋	LSF	367	1	1	2	2	3	1	4	0	2	2	2	2	0	0	1	0.5	0.06	40.4	0.98	73.8	59	50	44.5	41	38.6	37.2	36.2	35.4	34.3	7.78	28.8	1.4	0.331	58.8	2.35	134.7	99.2	77.6	64.3	55.8	50.1	46.1	43.3	41.2	38.5	8.33	35.2
刘胜锋	LSF	368	1	1	2	2	3	1	4	0	2	2	2	2	0	0	1	0.6	0.072	43.8	0.84	72	59.3	51.6	46.8	43.8	41.8	40.7	39.8	39.3	38.5	7.73	37.3	1.1	0.255	60.1	2.04	125.6	94.8	76	64.5	56.5	52.3	49.1	46.5	45	42.7	8.12	38.6
刘胜锋	LSF	369	1	1	2	2	3	1	4	0	2	2	3	3	0	0	1	1	0.117	44.3	1.75	103.1	76.6	60.5	50.5	44.2	39.9	38.6	36.6	35.3	33.4	7.9	24.3	1.4	0.342	55.2	3.04	159.6	113.6	85.6	68.4	56.4	49.9	45.9	42.2	39.9	36.6	8.35	30.7
刘胜锋	LSF	370	1	1	2	2	3	1	4	0	2	2	3	3	0	0	2	0.3	0.035	34.1	0.83	62.6	50.1	42.5	37.8	34.7	32.7	31.7	31.5	31.2	30.4	7.45	20.6	0.9	0.207	52.4	2.75	142.3	100.6	75.3	59.7	48.9	43.8	40.2	37.1	35.3	32.4	8.18	24.7
周方平	ZFP	371	2	1	1	3	3	1	4	0	2	1	2	2	0	1	2	1.6	0.121	68.3	3.19	168.4	120.2	90.9	72.8	61.2	53.5	48.2	44.1	41.7	38.1	8.41	31.6	2	0.389	74	3.76	192	135.2	100.6	79.3	65.6	56.3	50	45.6	42.3	38.1	8.59	32.1
周方平	ZFP	372	2	1	1	3	3	1	4	0	2	1	2	2	0	1	1	1.7	0.123	69.9	3.52	184.1	126.8	98.4	78.4	65.8	57.7	51.9	47.8	44.8	40.8	8.49	33	2.3	0.439	79.3	4.47	223.8	156.3	115.2	89.8	73.5	62.5	55	49.6	45.7	40.6	8.75	30.8
周方平	ZFP	373	2	1	1	3	3	1	4	0	2	1	2	2	0	1	1	2.5	0.182	74.6	3.44	172.3	120.3	88.7	69.2	56.7	47.9	41.5	37.1	33.9	29.8	8.73	26.4	2.5	0.488	85.5	4.25	210.9	146.6	107.5	83.3	67.9	57.5	50.2	45.1	41.7	36.5	8.8	31.7
周方平	ZFP	374	2	1	1	3	3	1	4	0	2	1	3	3	0	1	1	2.1	0.154	82.5	3.61	192	137.4	104.3	83.8	70.7	61.5	55.2	50.3	47.5	43.3	8.62	38.7	2.7	0.525	85.7	4.6	232.1	162.6	120.3	94.2	77.5	65.2	57.2	51.5	47.4	41.9	8.86	32.7
周方平	ZFP	375	2	1	1	3	3	1	4	0	2	1	1	1	0	1	1	1.3	0.096	52.8	2.85	147.5	107.8	78.1	62	51.8	44.8	40.1	36.8	34.3	31.1	8.24	23.7	1.6	0.298	58.6	3.18	162.2	114	84.8	66.7	55	47.2	41.8	37.9	35.1	31.5	8.37	24.9
周方平	ZFP	376	2	1	1	3	3	1	4	0	2	1	1	1	1	1	2	1.8	0.135	78.9	3.7	197.9	141.9	105.4	87	73.4	64.1	57.7	53.2	50	45.7	8.55	38.9	2.4	0.476	85.3	4.45	227.9	160.6	119.7	94.4	77	67	59.3	53.9	50	44.8	8.78	35.4
周方平	ZFP	377	2	1	1	3	3	1	4	0	2	1	1	1	1	1	1	1.9	0.14	71.4	3.11	164.5	117.5	88.9	71.3	60	52.3	47.1	43.4	40.7	37.2	8.46	30.2	1.8	0.351	70.8	3.28	173.1	123.5	93.2	74.6	62.7	55	49.6	45.7	42.9	39.2	8.5	31.2
周方平	ZFP	378	2	1	1	3	3	1	4	0	2	1	3	3	0	0	2	2.8	0.204	97.5	5.08	256.8	180	133.3	104.5	86.1	73.8	65.2	58.6	54.7	48.9	8.92	38.8	2.9	0.568	96.5	5.2	261	182.4	134.5	105	86.1	72.9	63.9	57.6	52.9	46.9	8.97	38.5
周方平	ZFP	379	2	1	1	3	3	1	4	0	2	1	1	1	0	1	2	1.1	0.083	54	1.83	102.6	75	58.2	47.8	41.3	37	34.1	31.9	30.4	28.4	8.14	30.2	1.3	0.243	55.7	2.05	113.7	82.7	63.9	52.3	44.9	40.1	36.8	34.4	32.6	30.4	8.17	29.4
周方平	ZFP	380	2	1	1	3	3	1	4	0	2	1	2	2	1	1	1	1.8	0.131	75.9	3.26	176	126.8	96.8	78.3	66.6	58	53.2	49.3	46.5	46.5	8.45	37.1	1.6	0.319	71.6	3.21	175.3	126.8	97.3	79.1	67.4	59.8	54.3	50.5	47.7	44	8.43	37.9
光守能	GSN	381	1	2	1	4	3	0	4	1	2	1	3	3	0	0	2	1.8	0.181	74.9	3.33	176.8	126.3	95.7	76.8	64.8	57.2	51.8	47.9	45	41.1	8.49	34.9	2.6	0.459	104.1	5.08	250.3	173.5	126.8	98	79.6	67	59.7	53.3	49.6	43.7	9.06	40.1
光守能	GSN	382	1	2	1	4	3	0	4	1	2	1	1	1	1	0	1	1.1	0.111	65.9	2.11	128.9	96.9	77.5	65.5	57.8	52.6	49.1	46.7	44.8	42.4	8.14	39.9	2	0.355	81.9	3.7	198.3	142.3	108.3	87.3	73.9	64.9	58.8	54	51.2	46.8	8.58	40
光守能	GSN	383	1	2	1	4	3	0	4	1	2	1	1	1	1	0	1	0.9	0.086	59.3	1.47	102.7	80.4	66.9	58.6	52.8	49.5	47.4	45.7	44.4	42.7	7.91	39.5	1.7	0.302	79.7	3.17	178.2	130.2	101.1	83.1	71.6	63.9	58.6	54.8	52	48.4	8.44	42.8
光守能	GSN	384	1	2	1	4	3	0	4	1	2	1	1	1	1	1	1	1.1	0.111	60.1	2	120.6	90.3	71.9	60.5	53	48.4	45.5	43.2	41.5	39.1	8.12	32.4	1.7	0.301	20.7	2.96	162.8	118	90.8	74	63.2	55.8	50.8	47.3	44.7	41.3	8.44	35.1
光守能	GSN	385	1	2	1	4	3	0	4	1	2	1	3	3	0	0	1	2	0.204	80	3.5	192.6	139.6	107.4	87.6	74.8	65.6	59.5	55.2	52.1	48	8.53	40.7	2.8	0.49	103.6	4.77	250.3	178.1	134.2	107.1	89.7	77.2	68.9	63	58.7	53.1	8.89	47.3
光守能	GSN	386	1	2	1	4	3	0	4	1	2	1	2	2	0	1	1	1.1	0.115	57.5	1.97	115.8	86.1	67.9	56.8	49.6	44.6	41.2	38.8	37	34.7	8.12	31.8	1.5	0.258	62.9	2.54	139	100.6	77.2	62.8	53.7	47.7	43.5	40.6	38.6	35.5	8.23	28.8
光守能	GSN	387	1	2	1	4	3	0	4	1	2	1	3	3	0	0	1	2.1	0.213	78.5	-1.31	45.6	144.4	104.8	84.9	70.3	60.4	53.8	49	45.6	41	8.68	34.6	2.9	0.504	94.1	5.5	269.9	186.7	135.2	105	85	71.5	62.3	55.7	50.9	44.6	9	33.5
黄达盛	HDS	388	1	1	1	3	2	0	3	0	1	1	3	3	0	0	2	1.7	0.147	74.4	3.31	178	127.9	97.4	78.6	66.6	58.4	52.8	48.8	45.7	42.1	8.51	39.8	2.8	0.54	103.8	5.06	258.4	181.9	135.4	106.7	88.3	75.4	66.7	60.6	56.1	50.2	9.06	45.1
黄达盛	HDS	389	1	1	1	3	2	0	3	0	1	1	1	1	0	0	2	1.8	0.159	78.6	3.64	189.2	134.1	100.6	80	66.1	58.5	52.4	48.1	44.9	40.8	8.57	36.6	2.7	0.517	98.9	4.63	235.4	165.4	122.8	96.5	79.7	68.6	60.9	55.4	51.4	46.2	8.89	40.5
黄达盛	HDS	390	1	1	1	3	2	0	3	0	1	1	3	3	0	0	2	1.7	0.145	79.4	3.1	168.4	121.5	93	75.4	64	56.9	51.9	48.3	45.6	42.2	8.45	38.6	3.1	0.582	100.8	5.46	270.1	187.6	137.4	106.4	86.1	71.8	62.3	55.6	50.7	44.3	9.07	36.4
黄达盛	HDS	391	1	1	1	3	2	0	3	0	1	1	3	3	0	0	2	1.6	0.137	75.1	3.14	175.6	128	99.1	81.3	69.8	61.9	56.2	52.3	49.2	45.8	8.38	42.2	2.6	0.49	100.4	4.99	256	180.6	134.7	106.4	88.3	76	67.5	61.6	57.3	51.5	8.8	42
黄达盛	HDS	392	1	1	1	3	2	0	3	0	1	1	2	2	0	0	2	1.9	0.165	80.8	3.84	205.5	147.5	112.2	90.4	76.5	67	60.5	55.9	52.6	48.1	8.55	39.8	2.7	0.506	100.5	5.4	275.5	193.8	144.1	113.5	93.7	80.3	71.2	64.7	59.9	53.7	8.97	43.6
黄达盛	HDS	393	1	1	1	3	2	0	3	0	1	1	3	3	0	0	2	1.2	0.102	69.1	2.54	145.7	107.2	83.8	69.4	60.5	54.6	50.4	47.4	45.1	42.4	8.26	39.6	2.9	0.56	99.5	4.71	246.2	175	131.7	105	89.2	74.6	66.8	59.7	55.9	50.3	8.84	38.5
朱家珍	ZJZ	394	2	1	1	3	3	1	4	0	2	1	1	1	1	0	2	1.8	0.153	80.5	3.24	179.8	130.8	101.1	82.7	70.7	63.4	58.2	54.4	51.6	48	8.49	41.5	2.2	0.418	92.9	3.97	212.6	152.6	116	93.5	79.1	69.8	63.4	58.8	55.2	51	8.66	44.2
朱家珍	ZJZ	395	2	1	1	3	3	1	4	0	2	1	2	2	0	0	2	2.1	0.187	84.9	3.98	207.8	147.4	110.8	88.3	73.8	64.4	57.7	52.9	49.5	44.9	8.69	38.9	2.1	0.392	89.7	4.21	223.6	159.8	121.1	97.2	81.9	71.7	65.2	60.2	56.6	51.9	8.62	42.5
朱家珍	ZJZ	396	2	1	1	3	3	1	4	0	2	1	2	2	0	0	2	2.2	0.191	93.5	4.17	221.3	158.2	119.9	96.3	81.3	71.2	64.3	59.4	55.8	51	8.71	43.5	2.5	0.467	95.8	4.57	237.4	168.3	126.2	100.3	83.8	72	65.3	59.9	56	50.8	8.79	43
朱家珍	ZJZ	397	2	1	1	3	3	1	4	0	2	3	2	2	0	0	1	2.4	0.208	91.8	4.64	242.9	172.7	130.1	103.7	86.7	75.2	67.3	61.7	57.6	52.2	8.75	41.4	2.4	0.454	94.1	4.55	236.7	167.9	126	100.2	83.7	72.8	65.2	59.9	55.9	50.7	8.82	42.9
朱家珍	ZJZ	398	2	1	1	3	3	1	4	0	2	1	3	3	0	0	2	1.4	0.122	62.3	2.98	157.3	112.2	86.9	67.8	56.9	50.1	45.5	42	39.5	36.3	8.23	30.6	1.7	0.324	70.7	3.62	184.8	130.1	96.8	76.2	63.1	55.3	49.6	45.5	42.5	38.4	8.58	32.7
朱家珍	ZJZ	399	2	1	1	3	3	1	4	0	2	1	3	3	0	0	2	2.5	0.221	78.1	5.09	241.2	164.2	117.4	88.5	70.3	58.6	50.4	44.5	40.1	34.6	8.97	23	2.9	0.557	88.7	5.04	241.9	165.8	119.2	90.6	72.3	59.7	51.1	45	40.6	34.8	9.04	28.6
梁炳玑	LBJ	400	1	2	1	4	3	0	4	1	2	1	1	1	0	0	1	2.9	0.22	106.9	5.59	285.6	201	149.5	117.8	97.4	83.5	73.9	67.2	62.3	55.9	8.98	46	3	0.594	105.9	5.42	277.1	195.1	145.2	114.5	94.7	80.8	71.5	64.9	60.1	53.8	8.92	44
梁炳玑	LBJ	401	1	2	1	4	3	0	4	1	2	1	3	3	0	1	1	3.5	0.261	112.3	6.44	311	206.3	154.4	117.9	94.3	78.6	67.7	60	54.4	46.9	9.26	34	3.1	0.625	102.5	5.85	283.5	195	141.2	108	86.5	72	62.1	55.1	49.9	43.2	9.12	32.9
梁炳玑	LBJ	402	1	2	1	4	3	0	4	1	2	1	1	1	0	0	1	3.8	0.283	125.1	6.93	340	235.1	171.3	132	106.9	90	78.4	70.2	64.2	56.3	9.32	44.1	4.1	0.818	125.4	7.43	353.6	241.2	172.8	130.7	103.6	85.3	72.7	63.8	57.3	48.8	9.4	39.4
梁炳玑	LBJ	403	1	2	1	4	3	0	4	1	2	1	2	2	0	0	1	2.1	0.156	70.7	3.67	180.5	125	91.3	70.5	57.2	47.6	42.1	37.7	34.5	30.3	8.57	28.2	2.7	0.53	82.8	4.94	240.1	165.4	119.9	91.9	73.8	61.6	53.3	47.4	43.1	37.4	8.86	29.4
梁炳玑	LBJ	404	1	2	1	4	3	0	4	1	2	1	1	1	0	0	1	2.2	0.164	79.8	3.94	201.3	141.7	105.5	83.1	68.8	59.1	52.5	48.2	44.3	39.8	8.64	33.2	2.2	0.434	89.1	4.17	216.9	153.8	115.4	91.7	76.5	66.5	59.6	54.7	51.1	46.4	8.72	40.2
梁炳玑	LBJ	405	1	2	1	4	3	0	4	1	2	1	2	2	0	0	1	2.5	0.187	89.6	4.54	231.2	162.5	120.8	95	78.5	67.3	59.7	54.3	50.3	45.1	8.81	35.9	2.8	0.558	97.2	5.48	271.7	188.8	138.3	107.2	87.2	73.4	64	57.4	52.6	46	8.91	37.6
梁炳玑	LBJ	406	1	2	1	4	3	0	4	1	2	1	2	2	0	0	1	2.2	0.163	88	4.15	217.4	154.7	116.5	93	78	67.9	61	56.1	52.5	47.8	8.66	40.5	2.1	0.412	92	4.28	221.2	156.4	117	92.8	77.4	67.8	60.9	56	52.4	47.6	8.69	41.7
梁炳玑	LBJ	407	1	2	1	4	3	0	4	1	2	2	1	1	0	1	1	1.9	0.145	69.2	3.26	169.8	120.6	90.6	72.1	60.3	51.9	46.3	42.3	39.5	35.7	8.49	27.1	2.3	0.461	74.7	4.04	200.6	134.9	102.4	79.5	64.8	54.6	47.7	42.8	39.2	34.6	8.65	26.1
梁炳玑	LBJ	408	1	2	1	4	3	0	4	1	2	2	2	2	0	0	1	2.1	0.156	80.6	4.02	211.3	150.4	113.4	90.6	75.8	65.9	59.1	54.2	50.7	46.2	8.65	38.9	2.4	0.478	88.2	4.44	230.5	167.7	124.1	97.3	79.9	68.3	60.3	54.7	50.5	45.1	8.81	36.9
梁炳玑	LBJ	409	1	2	1	4	3	0	4	1	2	3	3	3	0	0	1	2.7	0.205	86.2	5.59	263.2	178.7	127.3	95.6	75.6	62.5	53.3	46.7	41.9	35.4	9.04	23.9	2.5	0.499	82.6	5.4	255.8	174.2	124.5	93.9	72.8	61.5	52.6	46.3	41.2	35.5	8.94	26.5
梁炳玑	LBJ	410	1	2	1	4	3	0	4	1	2	3	1	1	0	0	1	2.1	0.16	81.2	3.65	195.4	140.3	106.7	86	72.8	64	57.9	53.6	50.4	46.1	8.62	35.8	1.1	0.223	84.5	2.13	150.7	118.5	99	86.9	78.6	74.7	71.4	69	67.1	64.9	8.22	56.8
甘柱中	GZZ	411	1	1	1	3	2	0	3	0	2	1	1	1	1	0	1	1.2	0.089	69.2	2.73	159.4	118.1	92.9	77.5	67.5	60.6	55.9	52.3	50.2	47	8.21	39.5	1.9	0.327	85.2	3.9	211.6	152.6	116.6	94.5	80.3	70.8	64.3	59.7	56.3	51.8	8.63	44.7
甘柱中	GZZ	412	1	1	1	3	2	0	3	0	2	1	3	3	0	0	1	2	0.152	82.7	3.74	203	146.3	111.9	90.7	77.1	67.7	61.3	56.8	53.5	49.2	8.55	39.4	2.7	0.473	102.4	5.16	261.1	183.1	135.6	106.3	87.4	75.1	66.4	60.3	55.8	49.9	9	40.9
甘柱中	GZZ	413	1	1	1	3	2	0	3	0	2	1	2	2	0	0	1	1.2	0.093	62.8	2.28	137.5	103	83	69.1	60.8	54.9	50.9	48.1	46	43.4	8.17	39	2.1	0.36	83.5	4.23	222.4	158.5	119.6	95.6	80.1	69.5	62.2	57.1	53.4	48.5	8.64	40.2
甘柱中	GZZ	414	1	1	1	3	2	0	3	0	2	1	2	2	0	0	2	1.3	0.1	65.8	2.46	144.5	104.4	84.6	70.6	60.7	54.6	50.2	47.1	44.8	41.9	8.14	38.9	1.9	0.331	79.5	3.75	205	148.2	113.7	92.4	78.6	69.2	62.8	58.3	54.9	50.6	8.49	43.9
马静	MJ	415	2	1	2	4	1	0	4	0	1	1	3	3	0	0	2	2.5	0.164	86.4	5.22	256.6	177.7	129.6	100	81.3	68.9	60.3	53.6	49.7	43.7	8.92	32.1	2.7	0.43	98.1	5.43	270.9	188.8	138.8	108	88.4	74.7	66.9	60.6	55.9	49.6	8.95	34.7
马静	MJ	416	2	1	2	4	1	0	4	0	1	2	3	3	0	0	2	2.8	0.186	96.6	5.38	261.6	180.2	130.8	100.3	80.9	68	59.2	52.9	48.2	42.1	9.02	34.1	2.6	0.41	103.2	5.3	266.9	186.7	137.9	107.8	88.6	76.7	68.2	62	57.2	51.6	8.95	42.3
马静	MJ	417	2	1	2	4	1	0	4	0	1	1	3	3	0	0	2	2.3	0.151	90.2	4.57	228	158.9	116.9	91	74.4	63.4	55.7	50.2	46.3	41	8.77	35	3	0.469	96.3	5.54	273	189.2	138.2	106.8	86.7	73	63.6	56.9	52.1	45.7	9.07	36.8
胡树添	HST	418	1	2	1	4	1	0	4	0	1	1	3	3	0	0	2	1.2	0.119	65	1.89	122.3	93.7	76.3	65.6	58.7	53.7	50.3	47.9	46.2	43.9	8.05	40	1.8	0.32	55.8	2.82	143.5	101	74.9	58.8	48.4	41.6	36.8	33.4	31.6	28.6	8.27	31.7
胡树添	HST	419	1	2	1	4	1	0	4	0	1	1	3	3	0	0	1	1.1	0.107	55.4	2.07	122.6	91.4	72.3	60.6	53.1	48.1	44.6	42.1	40.3	37.8	8.05	35.7	1.4	0.29	33.8	2.46	116.4	79.2	56.5	42.6	33.6	28.1	24.6	21.9	19.8	17	8.23	31.2
胡树添	HST	420	1	2	1	4	1	0	4	0	1	1	1	2	0	0	1	0.9	0.09	51.4	1.77	109.1	82.4	66.1	56	49.6	45.7	42.5	40.4	38.9	36.8	8	31	1.7	0.349	67	3.16	153.6	105.8	76.8	58.8	47.6	40.6	35.8	32.4	29.8	26.3	8.23	38
潘杰	PJ	421	1	2	2	3	2	0	3	1	1	1	3	3	0	0	2	1.6	0.113	67.2	3.36	173.6	122.8	91.9	72.8	60.6	52.7	48	44.2	41.5	37.8	8.44	31.7	2.5	0.454	87.6	4.67	237.4	166.8	123.9	97.4	80.4	68.9	61.9	56.4	52.5	47.2	8.83	35.4
潘杰	PJ	422	1	2	2	3	2	0	3	1	1	1	1	2	0	0	2	1.8	0.126	75.8	3.57	189.4	135.4	102.5	82.2	69.2	60.6	54.5	50.2	47.1	43	8.47	37.9	2.7	0.488	95.5	5.31	264.6	184.4	135.5	105.4	86.1	73.4	64.6	58.3	53.7	47.7	8.96	38.5
潘杰	PJ	423	1	2	2	3	2	0	3	1	1	1	3	3	0	0	2	1.5	0.11	69.3	3.04	161.8	115.8	87.9	70.7	59.7	52.3	47.5	44	41.4	38	8.4	34.7	2.8	0.503	91.9	5.19	255.9	177.4	129.6	100.1	81.2	68.5	59.8	53.6	49.1	43.1	8.94	32.6
潘杰	PJ	424	1	2	2	3	2	0	3	1	1	1	3	3	0	0	1	1.7	0.118	75.2	4	203.7	143.2	106.3	83.6	69.4	60.2	54.6	49.7	46.8	42.4	8.6	32.4	2.8	0.497	96.2	5.38	268.8	187.4	137.9	107.4	87.8	74.7	65.6	59.1	54.4	48.2	8.99	38.9
潘杰	PJ	425	1	2	2	3	2	0	3	1	1	1	2	2	0	0	2	1.3	0.091	47.7	3.08	158.4	111.8	85.7	66	54.8	47.7	43.7	40.3	37.8	34.5	8.31	22.4	2.7	0.488	79	5.62	275.3	190.3	138.6	106.7	86.2	72.9	63.3	56.6	51.1	45.3	8.83	25.5
潘杰	PJ	426	1	2	2	3	2	0	3	1	1	1	3	3	0	0	1	1.9	0.137	74.3	3.63	184	129.1	95.6	75	61.8	53.3	47.8	43.9	40.9	36.9	8.56	33.5	3.1	0.552	93.4	5.32	259.4	178.9	129.9	99.7	80.4	66.8	57.8	51.5	46.8	40.7	9.07	30.3
潘杰	PJ	427	1	2	2	3	2	0	3	1	1	1	2	2	0	0	1	1.6	0.114	70.2	3.27	171.7	122.2	92	73.5	61.7	54.2	49.1	45.3	42.6	39	8.45	33.7	2.5	0.447	88.7	4.76	238.6	166.6	122.7	95.7	78.4	66.9	59.1	53.5	49.3	43.9	8.87	35.2
马晚立	MWL	428	1	2	2	3	3	0	4	0	1	1	3	3	0	0	1	2.3	0.229	78.2	4.52	218.9	150.5	108.9	83.2	66.8	55.8	48.3	42.9	39	33.8	8.77	27.4	2.6	0.49	89.7	5.13	246.5	168.9	121.6	92.5	73.9	61.8	53.4	47.3	42.9	37.1	8.96	32
马晚立	MWL	429	1	2	2	3	3	0	4	0	1	1	2	2	0	1	1	1.5	0.146	67.5	2.92	160.3	116.2	89.3	72.8	62.1	55.3	50.4	46.9	44.4	41	8.3	36	1.7	0.324	76.2	3.45	183.9	131.7	100	80.5	67.9	59.8	54	50	47	43.1	8.44	37.2
马晚立	MWL	430	1	2	2	3	3	0	4	0	1	1	2	2	0	1	1	1.1	0.105	52.2	2.08	117.7	86.2	67	55.2	47.6	42.4	39	36.6	34.9	32.5	8.09	28.3	1.5	0.28	60.5	2.87	150.8	107.3	80.9	64.6	54.1	47.3	42.4	39	36.5	33.2	8.31	28.5
马晚立	MWL	431	1	2	2	3	3	0	4	0	1	1	2	2	0	0	1	2.4	0.236	77.1	4.98	238.7	157.7	117.5	89.3	71.2	58.1	49.4	43.3	38.8	32.9	8.86	23.8	2.7	0.496	89.3	5.02	243	167	120.9	92.4	74.1	62	53.5	47.6	43.2	37.5	8.91	28.9
马晚立	MWL	432	1	2	2	3	3	0	4	0	1	1	3	3	0	0	1	1.9	0.182	84.2	3.56	196.9	143.1	110.4	90.2	77.1	68.4	62.4	58.1	55	50.9	8.48	42.5	2.3	0.432	93.6	4.16	221.5	158.6	120.4	96.8	81.4	71.5	64.6	59.7	56	51.3	8.72	42.6
马晚立	MWL	433	1	2	2	3	3	0	4	0	1	1	3	3	0	0	1	1.5	0.143	74.8	2.89	168.1	124.4	97.8	81.4	70.9	63.9	59	55.6	53.1	49.7	8.36	43.1	1.8	0.337	83.4	3.4	187.8	136.4	105.2	85.9	73.5	64.7	58.8	54.7	51.6	47.7	8.42	39.1
马晚立	MWL	434	1	2	2	3	3	0	4	0	1	1	3	3	0	0	2	1.4	0.141	74.4	2.56	154.4	118.2	93.1	77.6	67.6	61	56.6	53.3	51	47.9	8.28	43.2	1.6	0.295	83.1	3.29	185.7	135.9	105.6	86.9	74.9	67.6	61.8	57.9	55	51.3	8.43	45.9
马晚立	MWL	435	1	2	2	3	3	0	4	0	1	1	2	2	0	1	1	0.7	0.066	47.1	1.09	78.9	62.4	52.3	46.1	42.1	39.5	37.7	36.4	35.5	34.2	7.85	32.5	0.9	0.171	55.6	1.58	100.2	76.4	61.8	52.9	47.2	43.7	41.2	39.4	38.1	36.3	7.99	34.4
马晚立	MWL	436	1	2	2	3	3	0	4	0	1	2	2	2	0	0	1	1.7	0.166	79.8	3.26	181.3	132	99.7	83.4	71.5	63.7	58.3	54.1	51.6	47.9	8.44	38.7	2.2	0.415	86.6	3.91	207.2	148	112.1	89.9	75.6	65.9	59.3	54.5	51.1	46.6	8.65	40.2
马晚立	MWL	437	1	2	2	3	3	0	4	0	1	2	2	2	0	1	2	1.5	0.147	71.7	2.96	164	119.2	89.8	75.2	67.4	57.3	52.4	48.6	46.3	43	8.31	36.5	1.8	0.342	75.6	3.55	190.1	136.4	103.8	83.7	70.8	62.2	56.2	52	48.9	44.9	8.5	38.3
马晚立	MWL	438	1	2	2	3	3	0	4	0	1	2	3	3	0	0	1	2.2	0.217	84.9	3.91	209.3	150.1	114.1	91.9	77.6	67.8	61.1	56.3	52.9	48.3	8.65	38.4	2.3	0.427	89.2	4.32	227.5	162.1	122.4	97.8	82.1	71.7	64.5	59.3	55.5	50.6	8.71	40
马晚立	MWL	439	1	2	2	3	3	0	4	0	1	3	3	3	0	0	2	1.5	0.144	54.4	2.4	131.2	94.9	72.9	59.3	50.5	44.7	40.9	38	35.9	33.1	8.24	29.3	2.3	0.434	75.3	4.36	217.2	151.2	111	86.3	70.4	59.4	51.8	46.5	42.6	37.6	8.72	26.9
马晚立	MWL	440	1	2	2	3	3	0	4	0	1	1	3	3	0	0	1	2.2	0.215	80.9	4.5	223.2	155.1	113.8	88.2	71.9	61.4	54.2	49	45.2	40	8.68	27	3.4	0.638	94.2	5.8	278.1	190.4	137.1	104.2	83.1	68.2	57.8	50.5	45.3	38.5	9.14	27.4
马晚立	MWL	441	1	2	2	3	3	0	4	0	1	1	2	2	0	0	2	2.2	0.219	76.6	4.46	228.3	160.9	119.9	94.6	78.4	67.9	60.7	55.5	51.7	46.5	8.69	36.4	2.8	0.518	90.7	5.35	265.6	184.7	135.6	105.2	85.8	72.5	63.3	56.8	52.1	45.9	8.96	35.6
王荣辉	WRH	442	1	2	1	4	1	0	4	0	2	1	1	1	0	1	1	1.5	0.113	65.1	3.05	160	113.9	83.8	68.6	57.6	50.4	45.6	42	39.5	36	8.38	32.5	2.2	0.393	85.2	4.28	217.6	152.8	113.5	89.2	73.6	63.6	56.5	51.4	47.7	42.9	8.72	34.6
王荣辉	WRH	443	1	2	1	4	1	0	4	0	2	1	2	2	0	1	1	2	0.152	79.6	4.16	205.2	142.2	101	80.3	65.5	54.8	48.8	43.9	40.3	35.6	8.66	29.4	2.3	0.408	85.7	4.48	223.1	155.4	114.2	88.8	72.8	62.3	55	49.7	45.9	40.9	8.78	34.2
王荣辉	WRH	444	1	2	1	4	1	0	4	0	2	1	3	3	0	0	1	1.8	0.14	72.8	3.02	154.8	109.1	81.2	64.1	53.1	45.6	40.4	36.8	34.2	30.7	8.5	39.6	2.3	0.402	72.8	4.19	214.8	151.4	112.8	89.1	73.8	63.1	55.8	50.7	46.9	42.1	8.7	37.9
王荣辉	WRH	445	1	2	1	4	1	0	4	0	2	1	3	3	0	0	2	1.7	0.131	64.3	3.68	180.1	124.4	90.5	69.6	55.1	47.7	41.8	37.5	34.4	30.2	8.51	24.1	2.2	0.398	77.4	4.48	218.5	150.8	109.6	84.2	67.9	57.4	50.1	44.8	40.7	35.9	8.75	28.9
王荣辉	WRH	446	1	2	1	4	1	0	4	0	2	1	2	2	0	0	1	2.1	0.163	83	4.16	207.1	144.1	105.8	82.2	67.1	57.1	50.2	45.3	41.7	37	8.7	32.2	2.4	0.429	90.3	4.83	238.7	165.6	121.1	93.7	76.1	64.6	56.7	51	46.8	41.3	8.83	34.9
黄善情	HSQ	447	1	1	2	2	2	0	3	0	0	1	3	3	0	0	1	1.2	0.137	64.5	2.61	143.3	103.8	79.8	65	55.5	49.8	46.4	43.6	41.5	38.7	8.1	28.3	1.7	0.305	72.1	3.4	177.7	126.2	95	75.7	62.3	55.1	49.6	45.7	42.8	38.9	8.47	33.7
黄善情	HSQ	448	1	1	2	2	2	0	3	0	0	1	3	3	0	0	2	1.3	0.15	57.8	2.87	155.1	111.8	83.4	69.1	58.7	52	47.3	43.9	41.4	38.2	8.2	25.2	1.6	0.278	65	3.21	173.4	124.9	95.4	77.2	65.5	58.1	53.3	49.8	47.1	43.6	8.3	21.9
黄善情	HSQ	449	1	1	2	2	2	0	3	0	0	1	3	3	0	0	1	2.2	0.253	80.3	4.39	221.7	155.3	114.9	89.9	74	63.9	56.7	51.6	47.8	42.9	8.68	32.1	2.6	0.466	97.9	5.14	262.2	184.5	137.2	108.1	89.4	77.3	68.8	62.7	58.3	52.5	8.91	39.8
黄善情	HSQ	450	1	1	2	2	2	0	3	0	0	1	2	2	0	0	1	2	0.229	74	3.62	187.9	133.2	99.9	79.4	66.3	57.8	52.3	48.1	45.1	41.1	8.58	30.4	2.6	0.447	85.4	4.65	229.9	159.5	116.7	90.3	73.3	61.9	54	48.4	44.3	39	8.83	32.5
黄善情	HSQ	451	1	1	2	2	2	0	3	0	0	1	3	3	0	0	1	1.7	0.2	70.1	3.36	179.4	128.5	97.6	78.5	66.3	58.3	52.4	48.4	45.4	41.6	8.43	33.4	2.2	0.383	86.4	4.79	240.3	167.8	123.7	96.5	78.9	67.4	59.4	53.7	49.5	44	8.79	35.8
黄善情	HSQ	452	1	1	2	2	2	0	3	0	0	1	2	2	0	0	1	2.7	0.319	90.1	5.27	254.6	174.8	122.6	96.4	76.9	64	55.1	48.8	44.1	38.1	8.94	30.9	3.1	0.534	102.7	6.08	290.9	199	143.1	108.6	86.1	71.1	60.8	53.5	48.1	40.8	9.08	32.1
黄善情	HSQ	453	1	1	2	2	2	0	3	0	0	1	2	2	0	1	1	1.6	0.186	59.7	3.11	153.8	106.8	78.2	60.6	49.2	42.5	37.7	34	31.7	28.3	8.57	24.5	2.4	0.423	70.8	4.18	197.7	134.6	96.1	72.4	58.5	46.9	40	35.2	31.6	27	8.76	20.5
杨品	YP	454	2	2	1	3	2	0	3	0	2	1	1	1	0	0	1	1.9	0.115	88.3	3.63	201.4	150.1	111.9	92.6	78.8	69.9	63.6	58.7	55.8	51.5	8.62	45.3	2.7	0.399	100.6	4.87	253.3	179.6	134.8	107.1	89.4	77.2	68.9	63	58.7	53.1	8.88	44.6
杨品	YP	455	2	2	1	3	2	0	3	0	2	1	1	1	1	0	2	2.2	0.134	90.6	4.1	218.5	156.5	118.7	95.4	80.5	70.5	63.6	58.7	55.1	50.4	8.67	42.5	2.9	0.428	104.7	5.29	271	190.9	142.2	112.2	92.8	79.8	70.8	64.5	59.8	53.7	8.97	43.5
杨品	YP	456	2	2	1	3	2	0	3	0	2	1	2	2	0	0	2	2.3	0.139	93.9	4.6	237.7	168.2	125.8	99.7	83	72.8	65.5	60.3	56.4	51.3	8.76	39	2.6	0.386	96.9	5.33	264.4	183.8	154.8	104.6	85.2	73.8	65.5	59.4	55	49.1	8.94	33.9
杨品	YP	457	2	2	1	3	2	0	3	0	2	2	3	3	0	0	1	1.8	0.108	71.8	3.09	169.7	122.7	94.4	77	65.5	57.6	52.3	48.2	45.8	42	8.45	33.8	2.4	0.35	86.6	4	210.4	149.9	113.1	90.4	75.7	65.6	58.7	53.9	50.4	45.6	8.67	37.6
杨品	YP	458	2	2	1	3	2	0	3	0	2	2	3	3	0	0	2	1.7	0.105	68.6	2.73	154.6	113.3	88.1	72.6	62.5	54.8	49.9	46.4	43.9	40.6	8.37	33.4	2.3	0.334	84.6	3.87	208.4	149.9	114.3	92.4	78.2	67.7	60.9	56.1	52.6	48	8.63	38.6
杨品	YP	459	2	2	1	3	2	0	3	0	2	2	3	3	0	0	1	1.7	0.104	66.8	2.53	143.3	105	81.8	67.5	58.1	50.9	46.3	43.1	40.8	37.8	8.37	32.1	2.3	0.336	85.4	3.7	200.7	144.8	110.8	89.8	76.4	66.4	59.9	55.4	51.8	47.7	8.59	38.6
杨品	YP	460	2	2	1	3	2	0	3	0	2	2	3	3	0	0	1	1.5	0.092	68.7	2.81	149	103.3	80.7	64.8	54.5	47.7	43	39.7	37.2	34	8.28	32.7	2.2	0.327	93.1	4.41	228.5	161.8	121.2	96.2	80.3	69.5	62.1	56.8	52.9	48.1	8.68	42.6
杨品	YP	461	2	2	1	3	2	0	3	0	2	3	3	3	0	1	1	1.1	0.067	43.9	1.65	90	65	48.6	40.4	34.4	30.3	27.4	25.4	24	22	8.08	17.2	1.8	0.259	67.5	3.11	163.3	116.3	87.7	70.1	58.8	51.3	45.7	42.4	39.7	36.2	8.45	30.2
蒙东耀	MDY	462	1	1	2	1	3	0	4	1	1	1	3	3	0	0	2	1.5	0.094	64.9	2.97	157.9	113	85.7	68.8	58	51.3	46.5	42.7	40.3	37.2	8.37	33	3	0.429	91.8	5.8	284.8	197.1	143.7	110.8	89.7	75.1	65.2	58.2	53.1	46.4	8.99	33.5
蒙东耀	MDY	463	1	1	2	1	3	0	4	1	1	1	3	3	0	0	1	2.2	0.137	82.1	4.27	211.3	146.7	107.3	83.1	67.7	57.8	50.8	45.8	42.1	37.3	8.7	30.3	2.7	0.385	91.3	5.43	263.5	181.3	131.3	100.5	80.7	68.1	59.2	52.3	48.2	42	8.95	31
蒙东耀	MDY	464	1	1	2	1	3	0	4	1	1	1	1	1	0	0	2	2.6	0.159	94.3	4.68	239	162.9	125.1	98.6	81.4	70	62.2	56.5	52.5	47.1	8.84	38.5	3.2	0.462	111	5.92	293.1	203.6	149.2	115.6	94.1	79.7	69.8	62.7	57.5	50.8	9.13	40.3
蒙东耀	MDY	465	1	1	2	1	3	0	4	1	1	2	3	3	0	0	2	1.8	0.11	73.7	3.6	184.6	130.1	96.9	76.5	63.4	55	49.1	44.8	41.7	37.5	8.52	30.9	2.5	0.366	92.8	4.71	236.2	165	121.7	95	78	66.3	58.3	52.7	48.6	43	8.84	36.6
蒙东耀	MDY	466	1	1	2	1	3	0	4	1	1	2	2	2	0	1	1	1.2	0.076	65.7	2.44	140.2	103.3	80.9	67.1	58.2	52.6	48.6	45.7	43.6	40.9	8.23	34.4	1.9	0.272	79.7	3.75	196.1	139.4	104.8	83.5	69.9	60.9	54.7	50.2	46.9	42.7	8.57	34.1
蒙东耀	MDY	467	1	1	2	1	3	0	4	1	1	2	2	2	0	1	1	1.5	0.095	69.2	2.98	162	117	89.6	72.7	61.8	54.5	49.4	45.9	43.3	39.8	8.35	35.9	2.3	0.335	85.2	4.28	218.3	158.7	111.2	89.9	74.6	64.4	57.3	52.2	48.6	43.6	8.71	35.1
蒙东耀	MDY	468	1	1	2	1	3	0	4	1	1	3	1	2	0	0	1	1	0.064	41.8	1.98	107.6	80	59.4	48.1	40.9	35.5	32.4	29.8	28.2	25.9	8.09	21.8	1.6	0.229	54.1	3.08	155	108.4	78	62.7	51.5	43.8	38.7	35	32.3	28.7	8.42	21.8
张秋亮	ZQL	469	2	1	2	3	3	0	4	0	2	1	2	2	0	1	1	1.9	0.169	73.2	3.79	195.1	137.7	100.2	81.3	67.2	58	51.7	47.1	43.5	39.4	8.67	31.6	2.4	0.441	80.8	4.31	215.6	145.5	110.8	86.4	69.2	59.2	52.8	47.6	43.9	38.7	8.74	30.6
张秋亮	ZQL	470	2	1	2	3	3	0	4	0	2	1	3	3	0	0	1	2.1	0.188	89.1	4.25	224.1	159.8	117.6	96.5	81	71	64.5	59.6	55.8	51.3	8.67	43.1	2.6	0.493	95.1	4.91	250.9	171	131.4	103.6	84.3	72.5	65.1	59.2	54.9	49	8.93	40.6
张秋亮	ZQL	471	2	1	2	3	3	0	4	0	2	1	2	2	0	0	1	3	0.261	98.7	5.53	275.8	192.2	141.3	109.9	89.6	75.5	66	59.2	54.3	47.9	9.03	37.1	2.8	0.515	101.7	5.44	274.6	192.3	142.3	111.4	91.6	79.1	70.2	63.9	59.2	53	9	41.9
张秋亮	ZQL	472	2	1	2	3	3	0	4	0	2	1	1	1	0	0	2	2.3	0.204	91.8	4.69	246.5	175.5	132.3	105.7	88.6	76.2	68.1	62.3	57.7	52.6	8.79	41.1	2.7	0.511	101.7	5.31	269.9	189.5	136.9	110.5	91.1	77.6	68.5	62.1	57.4	51.2	8.94	43.8
张秋亮	ZQL	473	2	1	2	3	3	0	4	0	2	1	1	1	0	0	1	1.8	0.158	74	3.43	182.1	130.2	98.6	79.2	66.7	58.4	52.8	48.8	45.8	41.9	8.47	34.4	2.2	0.404	82.9	4.11	213.5	151.4	113.5	90.2	75.3	65.2	58.3	55.4	49.9	45.2	8.66	36.5
张秋亮	ZQL	474	2	1	2	3	3	0	4	0	2	1	3	3	0	0	2	1.6	0.144	69.7	3.46	182.8	130.5	98.7	79.1	66.6	58.5	52.8	48.8	45.8	41.9	8.46	35.2	2.2	0.412	83.7	4.4	226	159.5	119	94	78	67.3	59.9	54.6	50.8	45.7	8.61	34.7
张秋亮	ZQL	475	2	1	2	3	3	0	4	0	2	1	1	1	0	0	1	2.2	0.193	84.4	4.17	219.6	156.6	118.3	94.6	79.4	68.5	61.3	56.2	52.4	47.4	8.64	40.2	2.4	0.449	90.8	4.52	234.2	165.8	124.3	98.6	82.2	70.9	63.2	57.8	53.8	48.6	8.77	39.4
张秋亮	ZQL	476	2	1	2	3	3	0	4	0	2	1	1	1	0	1	2	1.7	0.15	73.5	3.07	167.3	120.8	92.6	75.1	64.1	56.9	51.9	48.3	45.7	42.2	8.45	37	1.9	0.362	79	3.73	196.4	140	105.7	84.6	71	62	55.8	51.4	48.1	43.9	8.59	37.3
张秋亮	ZQL	477	2	1	2	3	3	0	4	0	2	1	2	2	0	0	1	2	0.175	89.5	3.28	185.8	136.2	106.1	87.5	45.5	67.9	62.5	58.7	55.6	52.2	8.51	46.1	2.7	0.527	97.6	4.52	239.5	171.1	129.5	103.9	86.9	75.1	67.2	61.6	57.5	52.1	8.82	41.4
黄毕利	HBL	478	1	2	1	4	1	0	4	0	2	1	2	2	0	0	1	2.6	0.188	92.6	4.95	246.5	165.9	126	97.9	79.7	67.4	59	53	48.6	42.9	8.8	33.9	3.2	0.564	108.2	5.89	292.3	203.2	144.9	115.6	93.6	78.9	68.8	61.6	56.4	49.5	9.1	38.7
黄毕利	HBL	479	1	2	1	4	1	0	4	0	2	1	3	3	0	0	1	3.2	0.225	96.8	5.94	287.5	197.6	142.9	109.2	87.5	72.8	62.7	55.6	50.3	43.5	9.1	30.2	3.1	0.544	95.9	5.69	276.6	190.6	138.3	106	85.3	71	61.2	54.3	49.3	42.7	9.09	31.1
杨和生	YHS	480	1	2	2	3	1	0	3	0	0	1	2	2	0	0	1	2.6	0.185	91.4	4.66	238.9	165.8	122.4	99.1	82.2	69.8	62.9	57.4	53.2	47.9	8.85	38.9	2.5	0.503	90.7	4.76	242.7	170.6	126.8	99.8	82.4	70.7	62.6	56.9	52.8	47.3	8.83	38.6
杨和生	YHS	481	1	2	2	3	1	0	3	0	0	1	2	2	0	0	2	3.1	0.221	93.6	5.96	285.9	195.8	141	107.2	83.7	70.1	59.7	52.3	47	40	9.12	31.1	2.8	0.566	92.2	5.31	260.3	180	131.2	101.1	81.9	68.7	59.9	53.5	48.9	42.6	8.97	30.1
利春凤	LCF	482	1	1	2	4	1	0	4	0	1	1	3	3	0	0	2	2	0.141	72	3.59	181.8	127.5	94.5	74.2	61.1	52.8	47	42.8	39.8		8.58	30.3	2.7	0.396	97.7	5.85	282.1	193.7	139.9	106.7	85.4	72.5	63.3	56.6	51.7	45.2	8.99	31.7
利春凤	LCF	483	1	1	2	4	1	0	4	0	1	1	3	3	0	1	2	1.9	0.137	66.2	3.97	193.6	133.5	97	74.5	60.1	49.8	43.1	38.4	34.9	30.3	8.63	24.8	2.7	0.388	90.9	5.21	250.8	172	124.1	94.6	75.5	62.7	53.9	47.6	43.1	37.1	8.96	30.8
利春凤	LCF	484	1	1	2	4	1	0	4	0	1	1	3	3	0	0	2	2	0.141	72.8	3.17	172.1	124.1	94.9	76.9	65.4	57.2	51.4	47.4	44.5	40.7	8.46	35.2	2.5	0.358	87.9	4.71	241.9	170.6	127.2	100.5	83.3	71.2	63.1	56.8	53.1	47.7	8.79	36.5
何海源	HHY	485	1	2	2	3	1	0	3	1	1	1	3	3	0	0	1	1.8	0.133	70.9	3.58	185.6	131.4	98.5	78.2	65.2	57.2	51.3	47.1	44	40	8.5	28.6	2.8	0.46	86.4	5.14	251.9	174.1	126.8	97.6	78.9	64.9	57	50.8	46.2	40.3	8.91	31.6
何海源	HHY	486	1	2	2	3	1	0	3	1	1	1	1	1	0	0	1	2.1	0.158	83.3	4.02	210.5	149.6	112.8	89.8	75.3	65.5	58.8	54	50.5	45.9	8.64	38	2.8	0.453	96	5	250.8	175.1	129.1	100.7	82.6	70.1	61.7	55.7	51.3	45.5	8.93	37.9
何海源	HHY	487	1	2	2	3	1	0	3	1	1	1	3	3	0	0	1	2.5	0.183	83.8	4.94	238.6	163.9	118.4	90.4	72.4	60.5	52.4	46.8	42.3	36.7	8.85	32.7	2.8	0.467	89.4	5.14	250.4	172.7	125.5	96.3	77.6	64.6	55.7	49.5	44.9	39	9.03	30.6
黄小群	HXQ	488	2	2	1	2	1	0	2	0	0	1	3	3	0	0	2	2.1	0.217	90.7	4.2	212.9	149.4	110.7	86.9	71.6	63.1	56.8	52.2	48.8	44.3	8.68	40.9	2.8	0.464	96.1	4.85	241.4	168	119.9	95.8	78.1	65.8	57.2	51.3	47	42.3	8.89	34.4
黄小群	HXQ	489	2	2	1	2	1	0	2	0	0	1	2	2	0	0	1	3	0.34	103.6	6.38	309.3	212.8	154	117.8	94.6	78.6	67.8	60.1	54.5	46.8	9.18	37.5	3	0.507	103.4	5.85	283.5	195	141.2	108	86.5	72	62.1	55.1	49.9	43.2	9.12	32.9
黄小群	HXQ	490	2	2	1	2	1	0	2	0	0	1	3	3	0	0	1	2.5	0.264	91.9	4.76	247.7	175.8	132	105	87.7	76.3	68.4	62.8	58.7	53.3	8.83	38.1	3.3	0.551	119.6	3.93	210	150.5	114.3	92	77.9	68.5	62	57.2	53.9	49.4	8.65	42.1
黄小群	HXQ	491	2	2	1	2	1	0	2	0	0	1	3	3	0	0	2	1.7	0.177	76.2	4.54	224	155.4	113.7	87.9	71.5	61.7	54.6	49.4	45.6	40.3	8.74	34.9	2.6	0.493	95.1	4.91	250.9	171	131.4	103.6	84.3	72.5	65.1	59.2	54.9	49	8.93	40.6
黄小群	HXQ	492	2	2	1	2	1	0	2	0	0	1	3	3	0	0	1	2.6	0.267	96.2	4.66	236	165.5	122.7	96.3	79.4	68.1	60.3	54.8	50.7	45.4	8.81	36	2.6	0.496	97.6	5.22	263.4	184.4	136.4	106.7	87.8	75.2	66.5	60.3	55.8	49.8	8.87	41.3
黄小群	HXQ	493	2	2	1	2	1	0	2	0	0	1	3	3	0	0	1	2.1	0.222	71.2	3.47	175	122.5	90.7	71	58.4	49.1	43	38.7	35.6	31.5	8.7	27.8	2.6	0.49	100.4	4.99	256	180.6	134.7	106.4	88.3	76	67.5	61.6	57.3	51.5	8.8	42
周金菊	ZJJ	494	2	2	1	4	1	0	4	0	1	1	3	3	0	1	2	2	0.143	71.5	2.98	164.5	119.2	89.8	75.2	67.4	57.3	52.4	48.6	46.3	43	8.63	27.5	2.8	0.419	80.1	4.53	241.8	173.1	131.3	105.8	89.1	78.1	70.6	65.2	61.2	56.1	8.94	25.1
周金菊	ZJJ	495	2	2	1	4	1	0	4	0	1	1	3	3	0	0	1	3	0.207	96.5	5.18	255.9	177.6	130	100.6	81.8	68.4	59.5	53.2	48.6	42.5	8.9	32.5	3.1	0.468	102.8	6.11	298.6	206.3	149.9	115.2	92.9	78	67.8	60.6	55.2	48.2	9.15	34
周金菊	ZJJ	496	2	2	1	4	1	0	4	0	1	1	2	2	0	0	1	2.6	0.182	97.2	5.53	275.7	192.2	141.3	109.9	89.6	75.5	66	59.2	54.3	47.9	8.99	36.7	3.1	0.465	107.6	6.48	314.7	214.1	156	120.2	97.3	81.5	70.8	63.1	57.6	50.3	9.13	38.8
周金菊	ZJJ	497	2	2	1	4	1	0	4	0	1	3	3	3	0	0	1	2.7	0.192	92.5	4.98	238.7	157.7	117.5	89.3	71.2	58.1	49.4	43.3	38.8	32.9	8.93	33.9	2.9	0.437	104	5.4	275.6	193.8	144.1	113.5	93.7	80.3	71.2	64.7	59.9	53.7	9	39.9
周金菊	ZJJ	498	2	2	1	4	1	0	4	0	1	1	2	2	0	0	1	2.9	0.206	89.9	5.46	273.8	192.2	141.3	109.9	89.6	75.5	66	59.2	54.3	47.9	9.07	26.1	3	0.443	97.9	6.13	296.6	204.2	147.7	112.8	90.5	74.4	63.5	55.8	50.3	43.1	9.04	31.3
周金菊	ZJJ	499	2	2	1	4	1	0	4	0	1	3	3	3	0	0	1	3	0.209	103.7	4.98	258.9	183.4	137.8	109.6	91.6	79.9	71.7	65.4	61.6	55.9	8.95	41.7	3.2	0.47	108.1	5.69	288.8	203	150.5	118.1	96.8	82.1	72.2	64.6	59.6	53.3	8.99	42.8
周金菊	ZJJ	500	2	2	1	4	1	0	4	0	1	3	3	3	0	0	2	2.2	0.156	77.3	3.58	191.2	136.6	103.9	83.7	70.8	62.1	56.2	51.7	48.9	44.9	8.63	35.1	2.7	0.409	96.5	5.21	250.8	172	124.1	94.6	75.5	62.7	53.9	47.6	43.1	37.1	8.92	37.1
周金菊	ZJJ	501	2	2	1	4	1	0	4	0	1	3	3	3	0	0	2	1.6	0.11	52.5	2.49	148	110.4	87.4	73.3	64.4	58.5	54.4	51.5	49.4	46.5	8.41	12.5	2.4	0.361	72.3	3.78	204	146.8	112	90.5	76.6	67.4	61.1	56.6	53.3	48.9	8.77	21.6
周金菊	ZJJ	502	2	2	1	4	1	0	4	0	1	3	3	3	0	0	2	0.2	0.016	44.6	1.33	83.3	65.3	51.1	43.4	38.4	34.9	32.7	31.1	30	28.4	7.56	34.6	0.8	0.119	77.4	2.29	135.6	101.5	80	66.8	58.4	52.8	48.9	46.2	44.1	41.5	7.87	47.4
杨秀花	YXH	503	2	2	1	3	1	0	3	0	0	1	3	3	0	0	2	2.6	0.169	95.2	5.46	273.8	192.2	141.3	109.9	89.6	75.5	66	59.2	54.3	47.9	9.03	27.9	2.8	0.456	101.8	5.44	272.6	190.3	136.5	109.5	89.6	76.4	67.3	60.8	55.6	49.8	9	29
杨秀花	YXH	504	2	2	1	3	1	0	3	0	0	1	2	2	0	0	2	2.7	0.173	100	5.67	293.6	209	156.2	123.6	102.5	88.4	78.7	71.8	66.7	59.8	8.97	34.5	1.8	0.295	94.1	4.37	220.8	150.7	113	89.7	76	65.6	58.5	53.4	49.7	44.8	8.66	45.9
杨秀花	YXH	505	2	2	1	3	1	0	3	0	0	1	1	1	0	0	1	2.8	0.181	102.2	5.12	257.8	180.4	133.3	104.3	84.8	72	63.2	57	52.4	46.5	8.93	40.5	2.1	0.345	106.3	5.39	255.6	174.2	124.5	93.9	72.8	61.5	52.6	46.3	41.2	35.5	8.75	50.6
杨秀花	YXH	506	2	2	1	3	1	0	3	0	0	1	3	3	0	0	2	2.7	0.17	95.7	5.28	254.8	174.8	122.6	96.4	76.9	64	55.1	48.8	44.1	38.1	8.84	27	2.9	0.466	89.4	5.31	264.7	184.4	135.5	105.4	86.1	73.4	64.6	58.3	53.7	47.7	8.99	24
杨秀花	YXH	507	2	2	1	3	1	0	3	0	0	1	3	3	0	0	2	2.2	0.142	83	4	208.2	147.4	110.8	88.3	73.8	64.4	57.7	52.9	49.5	44.9	8.85	25.4	0.9	0.149	88.3	2.96	165.8	121	93.8	77.1	66.3	59	54.1	50.5	48	44.6	8.13	49.5
杨秀花	YXH	508	2	2	1	3	1	0	3	0	0	1	3	3	0	1	2	1.8	0.113	79.2	3.81	203.7	146.1	111.1	89.5	75.4	65.8	59.2	54.6	51.2	46.7	8.58	36	1.9	0.31	92.6	4.16	214.9	142.7	113.7	90.1	75	64.4	57.3	52.3	48.6	43.8	8.63	44.9
蒙国端	MGD	509	1	2	1	4	2	0	4	0	2	1	3	3	0	0	2	1.9	0.174	73.9	3.3	175.8	125.8	95.5	76.8	64.8	56.8	51.3	47.4	44.5	40.6	8.45	33.6	2.6	0.458	81.6	3.96	212.4	152.6	116	93.5	79.1	69.8	63.4	58.8	55.2	51	8.79	34.6
蒙国端	MGD	510	1	2	1	4	2	0	4	0	2	1	1	1	0	0	1	2.5	0.234	96.8	5.09	251.5	174.9	127.9	98.9	80.3	68	59.5	52.9	49	43.2	8.82	40.9	3	0.532	107.8	5.85	287.9	199.1	145.5	112.4	91.2	76.4	66.3	58.5	54	47.2	9.02	43.3
蒙国端	MGD	511	1	2	1	4	2	0	4	0	2	1	3	3	0	0	2	1.7	0.153	81.3	3.41	196.2	144.3	110.8	93.9	79.9	72.3	66.4	62.2	58.9	55	8.59	39.9	2.7	0.481	94.6	5.33	259.5	178.9	129.9	99.7	80.4	66.8	57.8	51.5	46.8	40.7	8.86	38.8
农昇安	NSA	512	1	2	1	3	3	0	4	1	2	1	1	1	0	0	1	2.1	0.182	83.8	4	210.4	149.9	113.1	90.4	75.7	65.6	58.7	53.9	50.4	45.6	8.66	39.7	2.5	0.539	92.2	4.42	228.7	161.8	121.2	96.2	80.3	69.5	62.1	56.8	52.9	48.1	8.93	40.5
农昇安	NSA	513	1	2	1	3	3	0	4	1	2	1	2	2	0	0	1	2.1	0.186	85.7	3.95	198	138.3	101.9	79.4	65	55.8	49.6	45	41.7	37.3	9.59	40.6	2.5	0.531	95.7	4.44	230.4	167.7	124.1	97.3	79.9	68.3	60.3	54.7	50.5	45.1	8.8	45.2
农昇安	NSA	514	1	2	1	3	3	0	4	1	2	1	3	3	0	0	1	2.4	0.209	93.4	4.2	215.3	151.8	113.2	89.4	74.1	64.3	57.7	52.9	49	44.5	8.81	41.3	2.5	0.529	97.1	4.4	226.1	159.5	119	94	78	67.3	59.9	54.6	50.8	45.7	8.92	40.3
农昇安	NSA	515	1	2	1	3	3	0	4	1	2	1	3	3	0	0	1	2.1	0.186	93.8	3.93	210	150.5	114.3	92	77.9	68.5	62	57.2	53.9	49.4	8.7	43	2.3	0.48	99.3	4.77	245.3	173	129.2	102.2	83.6	73.2	65.2	59.5	55.4	49.9	8.77	48.6
农昇安	NSA	516	1	2	1	3	3	0	4	1	2	1	1	2	0	0	2	1.9	0.169	82.3	3.91	201.1	141.9	106	83.9	69.7	60.5	53.9	48.2	45.5	41.4	8.65	39.6	2.2	0.477	92.8	4.42	238.6	171.7	131	105.9	89.7	79.3	71.9	66.7	62.8	57.8	8.77	44.2
农昇安	NSA	517	1	2	1	3	3	0	4	1	2	1	3	3	0	0	1	2.1	0.183	83.6	3.77	210.1	153.1	115.8	97	83.3	74.1	68.7	64.4	61.2	57	8.73	37.9	2.3	0.491	92	4.5	229.1	160.9	116.4	94	77.8	68	60.8	55.7	51.9	46.9	8.75	40.2
林建梁	LJL	518	1	1	1	4	3	1	4	1	0	1	1	1	1	0	1	2.3	0.265	90.6	4.46	228.5	160.9	119.9	94.6	78.4	67.9	60.7	55.5	51.7	46.5	8.71	41.4	2.3	0.483	91.7	4.66	230	159.5	116.7	90.3	73.3	61.9	54	48.4	44.3	39	8.73	42.8
林建梁	LJL	519	1	1	1	4	3	1	4	1	0	1	3	3	0	1	1	2.3	0.263	87.3	4.25	218.2	153.8	114.8	90.7	74.7	64	56.6	51.4	47.6	42.5	8.62	39.5	2.5	0.512	93.3	4.24	224.8	160.3	121.5	97.5	82.2	71.8	64.8	59.8	56.1	51.3	8.76	41.4
林建梁	LJL	520	1	1	1	4	3	1	4	1	0	1	1	1	1	0	1	2.1	0.244	89.1	4.03	210.7	149.6	112.8	89.8	75.3	65.5	58.8	54	50.5	45.9	8.62	41.7	2.5	0.513	97.9	4.87	244.1	170.3	125.5	97.9	80.1	68.4	60.3	54.4	50.2	44.7	8.79	42.8
林建梁	LJL	521	1	1	1	4	3	1	4	1	0	1	1	1	1	1	1	1.5	0.175	74	2.76	156.7	115.1	89.6	73.9	63.9	57.3	52.9	49.7	47.3	44.2	8.3	40.4	1.8	0.438	77.9	3.18	171.6	123.5	94.3	76.2	64.7	56.8	51.1	47.2	44.4	40.7	8.37	41.4
林建梁	LJL	522	1	1	1	4	3	1	4	1	0	1	1	2	0	1	2	1.1	0.129	56.9	2	123.5	95.7	75.8	63.6	55.7	50.5	47.8	45.4	43.6	41.3	8.11	31.9	1.3	0.268	48.5	2.25	129	96	74.6	61.5	53.9	48.7	45.1	42.4	40.6	38.1	8.2	30.4
林建梁	LJL	523	1	1	1	4	3	1	4	1	0	2	1	1	1	0	2	1.5	0.162	73.1	3.05	161.3	115.1	87	69.7	58.6	50.6	45.3	41.5	38.8	35.2	8.34	38.6	1.9	0.403	80.9	4.16	197.2	134.6	96.1	72.4	58.5	46.9	40	35.2	31.6	27	8.55	38.7
林建梁	LJL	524	1	1	1	4	3	1	4	1	0	3	1	1	0	0	1	2.2	0.253	86.5	4.42	227.4	160.4	119.9	94.9	79.2	68.7	61.4	56.2	52.5	47.5	8.71	39.7	2.4	0.507	90.1	4.59	238.7	168.7	126.7	100.9	84	72.9	65.2	59.7	55.8	50.5	8.8	39.4
林建梁	LJL	525	1	1	1	4	3	1	4	1	0	3	1	1	1	0	1	1.8	0.211	78.8	3.55	196.6	143.1	110.4	90.2	77.1	68.4	62.4	58.1	55	50.9	8.59	39.6	2.4	0.488	86	4.48	237.6	169.8	128.6	103.2	86.9	75.5	67.8	62.4	58.4	53.2	8.81	37
林建梁	LJL	526	1	1	1	4	3	1	4	1	0	1	1	1	0	1	1	1.8	0.204	75.7	3.35	186.2	135.5	104.7	85.6	73.4	64.8	59.9	55.9	53	49.2	8.51	37.4	2.1	0.442	83.9	4.31	215.8	145.5	110.8	86.4	69.2	59.2	52.8	47.6	43.9	38.7	8.63	38.7
陈浩然	CHR	527	1	2	2	3	3	0	4	1	2	1	2	2	0	0	1	3.2	0.283	98.8	6.16	295.8	202	145.9	110.9	88.6	74.1	64	56.7	51.5	44.2	9.12	30.8	3.4	0.567	106	6.81	323.3	220.3	157.6	119	94.2	77.9	66.7	58.7	52.8	45	9.26	30.9
陈浩然	CHR	528	1	2	2	3	3	0	4	1	2	1	1	2	0	1	1	1.7	0.154	75.1	3.59	189.1	134.8	101.7	81.3	68.2	59.7	53.7	49.4	46.3	42.2	8.51	35.7	2.8	0.471	92.6	5.14	256.3	178.6	131.4	102.2	83.5	69.6	61.9	55.7	51.1	45.2	8.94	35.5
陈浩然	CHR	529	1	2	2	3	3	0	4	1	2	1	2	2	0	1	1	1.7	0.15	66.8	2.54	142.7	104.3	81	66.6	57.6	51.6	47.5	44.5	42.3	39.5	8.4	30.3	2.2	0.369	75.5	3.26	166.7	117.4	87.4	69	57.5	49.4	44	40.1	37.3	33.7	8.63	30
陈浩然	CHR	530	1	2	2	3	3	0	4	1	2	1	1	1	0	1	1	1.7	0.154	77	3.61	178.1	123.5	90.4	69.9	56.8	47.8	41.6	37.2	34.1	29.9	8.44	37.5	2.6	0.432	97	5.1	255	177.8	130.8	101.9	83.2	70.9	62.3	56.2	51.8	45.9	8.87	39.8
陈浩然	CHR	531	1	2	2	3	3	0	4	1	2	1	2	2	0	0	1	2.5	0.222	92.5	4.45	236.7	169.3	128.5	103.3	87	76.5	69.1	63.4	60	55	8.78	40.2	2.9	0.481	102.5	5.57	279.1	194.8	143.5	111.9	91.6	78	68.6	61.9	57.1	50.7	9	40.9
陈浩然	CHR	532	1	2	2	3	3	0	4	1	2	2	1	1	0	0	2	1.8	0.157	68.1	2.98	170.5	125.4	98	81	70.3	63.1	58.2	54.7	52.2	48.8	8.43	31.5	2.4	0.397	96.1	4.98	253.5	178.1	132.3	104	86.2	74.8	66.8	61	56.7	51.1	8.85	41
陈浩然	CHR	533	1	2	2	3	3	0	4	1	2	2	1	1	0	0	2	1.3	0.115	66.3	2.78	147.2	102.8	79.9	63.8	53.5	46.9	42.2	38.9	36.4	33.2	8.27	37.9	2.3	0.374	85.3	4.19	222.4	154.3	120.5	96.7	81.3	70.6	63.3	58.2	54.5	49.6	8.74	38.5
陈浩然	CHR	534	1	2	2	3	3	0	4	1	2	1	1	1	1	0	2	1.6	0.138	72.6	3.24	170.2	121.3	91.3	72.9	61.5	54.7	49.7	46	43.3	39.8	8.42	37.3	2.5	0.418	89.3	4.51	231.5	163.3	121.8	96.2	79.8	69.1	61.7	56.3	52.5	47.4	8.84	37.8
陈浩然	CHR	535	1	2	2	3	3	0	4	1	2	1	1	1	1	1	1	1.6	0.131	69	2.62	143.9	104.1	80.2	65.4	56.1	49.9	45.6	42.3	40.3	37.4	8.32	35.3	2.2	0.373	81.5	3.5	191.2	138.5	106.1	86.2	73.4	64.5	58.1	53.8	50.6	46.5	8.67	35.3
陈浩然	CHR	536	1	2	2	3	3	0	4	1	2	1	1	1	1	1	2	1.4	0.126	68.6	2.7	147.9	107	82.2	66.9	57.1	50.3	46	42.7	40.4	37.1	8.32	36.7	2.2	0.361	87.5	4.04	213.9	152.7	115.5	92.6	78	68.8	62.3	57.6	54.2	49.7	8.69	39.8
陈浩然	CHR	537	1	2	2	3	3	0	4	1	2	1	1	1	0	1	1	1.9	0.169	79	3.28	185.9	136.2	106.1	87.5	45.5	67.9	62.5	58.7	55.6	52.2	8.55	37	2.6	0.427	93.2	4.34	229.9	164.2	124.3	99.7	83.6	72.9	65.6	60.3	56.6	51.6	8.88	38.1
陈浩然	CHR	538	1	2	2	3	3	0	4	1	2	1	1	1	0	1	1	1.8	0.157	76.3	3.04	169	123.3	95.2	77.9	66.8	59.7	55.2	51.8	49.2	45.8	8.48	39.7	2.7	0.453	100.1	4.81	244.6	167.4	126	100.4	85.2	73.6	65.6	59.9	55.8	50.4	8.89	40.3
陈浩然	CHR	539	1	2	2	3	3	0	4	1	2	2	2	2	0	0	1	2.3	0.199	84.3	4.38	221.4	155.3	114.9	89.9	74	63.9	56.7	51.6	47.8	42.9	8.75	36.5	2.9	0.473	94.2	5.27	269.3	189.6	137.4	111.2	90.4	79.1	70.3	64	59.5	53.4	9.02	31.7
陈浩然	CHR	540	1	2	2	3	3	0	4	1	2	2	3	3	0	0	1	2.7	0.235	94.2	5.17	255.6	177.6	130	100.6	81.8	68.4	59.5	53.2	48.6	42.5	8.94	38.2	3.1	0.514	96.9	5.61	280.3	194.7	143.6	112	90.2	77.8	68.3	61.5	56.6	49.9	9.12	31.2
何英民	HYM	541	1	1	1	4	2	0	4	1	2	1	3	3	0	0	2	1.4	0.122	71	2.98	162	117	89.6	72.7	61.8	54.5	49.4	45.9	43.3	39.8	8.33	35.6	2.3	0.45	93.8	4.07	219.4	158	120.5	97.3	82.5	72.6	65.8	61	57.5	52.8	8.71	41.2
何英民	HYM	542	1	1	1	4	2	0	4	1	2	1	2	2	0	0	2	2.1	0.176	80.9	3.78	198.3	141.2	106.4	85	72.4	64.1	58.2	54	50.8	46.7	8.58	36.7	3	0.606	100.9	5.23	268.2	189.2	141.1	111.4	92.3	79.4	70.5	64.2	59.7	53.4	8.98	39.8
何英民	HYM	543	1	1	1	4	2	0	4	1	2	1	2	2	0	0	2	1.8	0.15	81.6	3.54	184.5	131.4	98.5	78.2	65.2	57.2	51.3	47.1	44	40	8.45	42.3	2.9	0.583	111.4	5.85	287.8	199.1	145.5	112.4	91.2	76.4	66.3	58.5	54	47.2	9.01	45.9
何英民	HYM	544	1	1	1	4	2	0	4	1	2	1	2	2	0	0	1	2.2	0.188	92.8	4.11	220.2	157.8	120.2	97	82	72	65.1	59.8	56.6	51.9	8.67	46.1	2.8	0.559	103.2	5.44	274.6	192.3	142.3	111.4	91.6	79.1	70.2	63.9	59.2	53	8.95	47.2
何英民	HYM	545	1	1	1	4	2	0	4	1	2	1	2	2	0	0	1	2.1	0.181	91.2	4.3	212.2	147	107.5	83.1	67.5	56.6	49.2	44	40.2	35.2	8.63	43.7	2.1	0.412	91	4.17	221.8	158.8	120.3	96.6	81.6	71.6	64.7	59.7	56.1	51.4	8.62	43.5
杨明桂	YMG	546	2	1	2	4	3	1	4	0	1	1	1	1	0	0	2	2.2	0.154	86.1	3.78	202.4	145.2	110.5	89.1	75.5	66.1	59.7	55.2	51.8	47.5	8.84	39.4	3.1	0.502	109.1	5.49	269.4	186.8	136	104.7	84.6	71.2	62	55.4	50.5	46.9	9.19	40
杨明桂	YMG	547	2	1	2	4	3	1	4	0	1	1	3	3	0	0	1	4.1	0.286	131.8	7.73	364.7	236	172.2	132.8	107.6	90.4	78.7	70.4	64.3	56.3	9.46	39.8	3.5	0.566	110.8	6.32	313.6	218	159.9	124.1	100.9	85.4	74,7	67.1	61.6	54	9.26	35
杨明桂	YMG	548	2	1	2	4	3	1	4	0	1	1	2	2	0	0	1	4.3	0.302	135.5	7.54	359	245	175.6	132.8	105.4	84.6	71	60.7	54.6	45.6	9.55	41.9	3.9	0.623	124.6	6.58	327.8	228.7	167.8	130.3	105.9	89.6	78.4	70.4	64.6	57	9.36	38.6
杨明桂	YMG	549	2	1	2	4	3	1	4	0	1	1	2	2	0	0	1	4.2	0.292	130.1	7.66	369.4	254.5	183.5	139.6	111.5	92	78.3	69.5	62.8	53.7	9.53	35.4	4.3	0.682	132.6	8.31	396.2	270.7	188.3	146.8	116.5	96.2	82.3	72.4	64.5	55.6	9.61	37.9

## Sheet: data
name	abbreviation	id	sex（male=1，female=2）	age（≤45=1，＞45=2）	BMI（≤22.5=1，＞22.5=2）	T-stage(T2=2,T3=3,T4=4）	N-stage(N0=0,N1=1,N2=2,N3=3)	M-stage(M0=0,M1=1)	AJCC(I=1,II=2,III=3,IV=4)	EBV DNA（小于2000=0，大于2000=1）	chemotherapy（AP=1,GP=2，No=0）	Lymph node location	LD（≤1=1,1-3=2，＞3=3）	SD≤1=1,1-2=2，大于2=3）	Lymph node fusion（Yes=1，No=0）	Lymph node necrosis（Yes=1，No=0）	MRI classification	Evaluation of radiotherapy	IC（mg/ml）	NIC	Mix-0.6	λHU	40kev	50kev	60kev	70kev	80kev	90kev	100kev	110kev	120kev	140kev	Zeff	Rho	IC	NIC	Mix-0.6	λHU	40kev	50kev	60kev	70kev	80kev	90kev	100kev	110kev	120kev	140kev	Zeff
黄福运	HFY	1	1	2	1	4	3	0	4	1	1	1	3	3	0	0	2	2	2.5	0.203	87.6	4.86	237.8	164.2	119.6	92.1	74.6	62.9	54.8	49.1	44.8	39.3	8.87	31.1	3	0.527	96.9	5.27	261	181.3	132.8	102.9	83.7	70.9	62	55.7	51.2	45.2	8.94
黄福运	HFY	2	1	2	1	4	3	0	4	1	1	1	2	2	0	0	1	1	2.8	0.241	92.6	5.52	270.3	186.8	136	104.7	84.6	71.2	62	55.4	50.5	46.9	8.97	32.5	2.8	0.497	106.4	5.42	273.1	191.2	141.3	110.5	90.5	77	67.9	61.4	56.6	50.4	8.95
黄福运	HFY	3	1	2	1	4	3	0	4	1	1	1	3	3	0	1	1	1	2.2	0.183	90.8	4.15	219.3	156.6	118.5	94.9	79.9	70	63.1	58.1	54.4	49.7	8.7	41.7	2.2	0.392	91.8	4.2	222.7	159.2	120.6	96.8	81.7	71.6	64.6	59.6	55.9	51.2	8.71
黄福运	HFY	4	1	2	1	4	3	0	4	1	1	2	1	1	0	1	1	1	1.8	0.156	86.2	3.59	197.3	142.9	109.8	89.5	76.7	68.2	62.2	58	55	50.9	8.54	45.5	1.9	0.332	93.3	4.02	217.3	156.4	119.5	96.7	83	73.7	67.1	62.4	59	54.5	8.61
黄福运	HFY	5	1	2	1	4	3	0	4	1	1	2	1	1	1	1	1	2	1.7	0.143	78.4	3.28	181.8	132.2	102	83.4	71.6	63.8	58.3	54.4	51.6	47.8	8.42	43	1.8	0.322	80.3	3.4	185.8	134.4	103.2	83.9	71.5	63.2	57.5	53.4	50.5	46.6	8.49
黄福运	HFY	6	1	2	1	4	3	0	4	1	1	2	2	2	1	0	1	1	2.6	0.219	96.9	4.8	248.4	175.7	131.6	104.3	86.3	74.4	66.2	60.3	56.1	50.8	8.83	42.3	2.2	0.398	90.3	4.18	219.2	156	117.6	93.8	78.8	68.7	61.8	56.9	53.2	48.5	8.63
黄福运	HFY	7	1	2	1	4	3	0	4	1	1	2	2	2	0	1	1	1	1.2	0.099	57.4	2.4	137.1	100.7	78.6	65.1	56.5	50.8	46.9	43.8	42.1	39.5	8.14	34.4	1.3	0.229	62.9	2.32	131	96	74.6	61.5	53.9	48.7	45.1	42.4	40.6	38.1	8.16
黄福运	HFY	8	1	2	1	4	3	0	4	1	1	2	2	2	0	0	1	1	2	0.168	83.7	3.67	199.7	144.2	110.4	89.7	76	66.9	60.7	56.2	53	48.8	8.6	41.9	2.2	0.39	87.4	4.05	218.6	156.2	119.3	97.2	83.3	73.9	67.3	62.6	59.1	51	8.71
杨洛生	YLS	9	1	1	1	2	3	0	4	1	1	1	1	2	0	0	1	2	1.5	0.134	67.8	3.26	169.7	120.5	90.4	71.9	60.2	53.5	48.4	44.7	42.1	38.5	8.38	33.6	2.8	0.53	90.5	5.27	259.8	180.1	131.6	101.7	82.4	69.5	60.6	54.3	49.7	43.7	8.99
杨洛生	YLS	10	1	1	1	2	3	0	4	1	1	2	3	3	0	0	1	2	0.1	0.009	43.2	1.2	85	66.2	55.7	48.9	44.9	43.4	41.9	40.8	40	38.8	7.76	32.4	1.7	0.324	72.5	3.25	175.9	126.7	96.7	78.3	66.3	58.3	52.9	49	46.2	42.5	8.43
杨洛生	YLS	11	1	1	1	2	3	0	4	1	1	1	1	1	0	0	1	1	2.3	0.203	79.2	3.94	204.9	145.3	109.1	86.8	72	62.2	55.4	50.6	47.2	42.6	8.67	35.5	2.8	0.516	95.8	5.14	260.1	182.4	135.2	106	87.2	74.6	66	59.8	55.4	49.5	8.93
杨洛生	YLS	12	1	1	1	2	3	0	4	1	1	1	1	1	0	0	1	2	1.4	0.122	71	3.27	174.4	124.8	94.7	76.2	64.7	57.2	51.7	47.8	45	41.2	8.44	34.5	2.7	0.497	91.3	5.28	260	180.1	130.6	101.7	82.3	69.5	60.7	54.4	49.7	43.8	8.95
杨洛生	YLS	13	1	1	1	2	3	0	4	1	1	1	2	2	0	0	1	2	1.4	0.129	69.6	2.95	162.2	117.7	90.6	73.8	63.6	56.6	51.8	48.4	45.8	42.5	8.33	35.7	2.2	0.404	83.7	4.47	227.5	159.9	118.8	93.5	77.7	67.1	59.8	54.5	50.6	45.8	8.73
杨洛生	YLS	14	1	1	1	2	3	0	4	1	1	2	2	2	0	0	1	2	1.1	0.101	58.9	2.27	130.6	96.2	75.2	62.4	54.2	49	45.3	42.6	40.8	38.3	8.13	34.6	2.5	0.468	87.3	4.87	244.1	170.3	125.5	97.9	80.1	68.4	60.3	54.4	50.2	44.7	8.87
杨洛生	YLS	15	1	1	1	2	3	0	4	1	1	2	2	2	0	0	1	2	1.3	0.114	54	2.01	120.3	89.8	71.4	59.9	52.6	47.3	43.8	41.4	39.7	38.4	8.12	33	2.7	0.508	85.3	5.19	252.3	173.8	126	96.6	77.7	65.2	56.7	50.5	45.5	40.1	8.95
覃梓玲	QZL	16	1	1	2	3	3	0	4	1	2	1	2	2	0	0	1	2	1.7	0.141	81.8	2.15	134	101.4	81.6	69.4	61.6	56.5	53	50.5	48.7	46.2	8.48	43.5	2.4	0.465	92.9	4.34	229.9	164.2	124.3	99.7	83.6	72.9	65.6	60.3	56.6	51.6	8.73
覃梓玲	QZL	17	1	1	2	3	3	0	4	1	2	1	1	1	0	0	1	2	1.7	0.141	70.4	3.41	187	135.4	104	84.7	72.4	64.2	58.5	54.5	51.5	47.6	8.31	38.5	2.2	0.436	79.5	4.28	225	160.2	120.8	96.5	80.1	71.7	63.9	58.9	55.2	50.3	8.53
覃梓玲	QZL	18	1	1	2	3	3	0	4	1	2	1	3	3	0	0	1	1	1.4	0.115	79.2	2.78	159.4	117.4	91.8	76	66.2	59.6	55	51.7	49.3	46.2	8.73	30.4	1.8	0.361	87.2	3.59	195	140.8	107.7	87.4	74.5	65.8	59.9	55.6	52.4	48.4	8.77
覃梓玲	QZL	19	1	1	2	3	3	0	4	1	2	2	3	3	0	0	1	1	1.8	0.148	77.3	3.45	182.1	130	98.3	78.7	66.2	58	52.3	48.2	45.2	41.3	8.52	36.7	2.5	0.486	90.8	4.37	227.4	161.3	121	96.2	79.9	68.2	61.8	56.4	52.4	47.3	8.79
覃梓玲	QZL	20	1	1	2	3	3	0	4	1	2	1	2	2	0	0	1	1	2.7	0.22	100.4	4.11	214.8	152.7	114.9	91.6	76.6	66.5	59.6	54.7	51.1	46.4	8.94	42.8	2.6	0.507	91	4.99	253.5	177.9	132	103.7	85.4	73.3	65	59	54.7	48.9	8.85
覃梓玲	QZL	21	1	1	2	3	3	0	4	1	2	1	1	1	0	1	1	2	1.6	0.128	70.6	2.89	160.3	116.7	90.1	73.7	63.2	56.2	51.4	48	45.5	42.2	8.35	37.6	1.6	0.324	73.9	3.24	174.7	125.7	96	77.6	66	58.3	52.9	49.1	46.3	42.6	8.42
覃梓玲	QZL	22	1	1	2	3	3	0	4	1	2	2	2	2	0	0	2	2	2.2	0.181	87.4	4.23	219.6	155.5	116.6	92.6	76.9	65.6	59.3	54.2	50.4	45.5	8.74	37.7	2.2	0.438	92.4	4.55	234.9	166	124.2	98.3	81.4	70.1	62.3	56.9	52.9	47.6	8.82
卢永茂	LYM	23	1	1	1	3	3	1	4	1	2	1	1	1	0	1	1	2	0.4	0.029	36.5	0.99	72.7	57.8	48.6	43	39.3	36.9	35.2	34	33.2	32.6	7.64	31.1	0.5	0.098	40.8	1.06	76.5	60.4	50.6	44.8	40.5	37.9	36.1	34.9	33.9	32.8	7.74
卢永茂	LYM	24	1	1	1	3	3	1	4	1	2	1	2	2	0	0	1	1	1.2	0.093	62.1	2.46	137.6	100.4	77.7	63.8	55.5	49.9	45.9	43.4	41	38.3	8.25	34.3	1.9	0.339	79.9	3.63	194.3	139.4	106	85.4	72.4	63.6	57.6	53.2	50.1	45.9	8.58
卢永茂	LYM	25	1	1	1	3	3	1	4	1	2	3	2	2	0	1	1	1	0.4	0.034	32.7	0.97	60.7	45.3	36.9	31.6	28	26.3	25.1	24.1	23.4	22.4	7.8	19.9	0.5	0.086	37.2	1.23	75.9	57.2	46	39	35	32.3	30.5	29	28	26.6	7.8
卢永茂	LYM	26	1	1	1	3	3	1	4	1	2	1	2	2	0	0	1	1	2.6	0.21	91.3	5.11	257.7	180.4	133.3	104.3	84.8	72	63.2	57	52.4	46.5	8.9	36.1	2.4	0.44	90.2	5.32	264.5	183.9	135	104.8	85.2	72.2	63.2	56.8	52.1	45.9	8.93
卢永茂	LYM	27	1	1	1	3	3	1	4	1	2	1	2	2	0	0	1	1	1.8	0.143	74.3	3.11	174.1	127	98.5	80.8	68.7	60.7	55.3	51.4	48.6	45	8.48	39.5	2.5	0.459	87	5.01	240	169.3	126.2	89.8	80.9	68.8	60.4	54.6	50.3	44.8	8.87
卢永茂	LYM	28	1	1	1	3	3	1	4	1	2	2	2	2	0	0	1	1	0.9	0.07	52	1.53	102.2	79	65.1	56.4	50.4	46.4	43.8	41.8	40.4	38.8	8.01	36	1.7	0.313	70	3.08	168.6	122.3	94.1	76.3	65.1	57.3	52	48.3	45.3	42.1	8.44
黄庆鲜	HQX	29	2	1	1	4	3	0	4	0	2	1	1	1	0	1	1	2	1.1	0.076	47.1	1.87	107.3	79	61.9	51.3	44.3	39.3	36.5	34.3	32.7	30.6	7.99	28.2	1	0.202	46.4	1.92	109.8	80.8	63.1	52.3	45.3	40.6	37.5	35.2	33.6	31.4	8.01
黄庆鲜	HQX	30	2	1	1	4	3	0	4	0	2	1	1	1	0	1	1	1	2.9	0.21	102.1	5.71	282.7	196.3	143.8	111.4	90.7	76.9	67.4	60.6	55.8	49.1	9.11	39.1	2.5	0.516	90.3	4.64	236.3	166.1	123.3	97	79.8	68.5	60.7	55.1	51	45.7	8.84
黄庆鲜	HQX	31	2	1	1	4	3	0	4	0	2	1	1	2	0	0	1	1	3	0.213	101.5	5.26	264.9	185.4	137	107.2	88	75.2	66.4	60.1	55.5	49.4	8.98	40.4	2.6	0.529	95.3	5.02	254.1	178.2	131.9	103.5	85.1	72.8	64.4	58.4	54	48.3	8.9
黄庆鲜	HQX	32	2	1	1	4	3	0	4	0	2	1	2	2	0	0	1	1	3	0.214	105.4	4.82	259.1	195.9	145.5	114.4	93.9	80.3	71	64.8	59.5	53.1	9.05	42.2	2.5	0.508	95.2	4.56	237.7	168.7	126.7	100.9	84	72.9	65.2	59.7	55.8	50.5	8.82
黄庆鲜	HQX	33	2	1	1	4	3	0	4	0	2	2	2	2	0	0	1	2	2.1	0.148	88.5	4.1	220.9	162.9	122.7	97.9	82.4	72.1	64.9	59.7	55.9	50.9	8.74	42.2	2	0.396	83.3	3.97	210.6	150.7	114.1	91.6	77.1	67.5	60.8	55.7	52.6	48.1	8.63
黄庆鲜	HQX	34	2	1	1	4	3	0	4	0	2	2	2	2	0	1	1	1	2.5	0.181	89.8	4.92	247	172.6	127.3	99.3	81.4	69.5	61.3	55.4	51.1	45.4	8.89	37.9	2.1	0.419	85.3	3.93	210	150.5	114.3	92	77.9	68.5	62	57.2	53.9	49.4	8.65
黄庆鲜	HQX	35	2	1	1	4	3	0	4	0	2	3	2	2	0	0	1	1	2	0.142	86.3	3.74	202.9	146.4	112	90.8	77.2	68.2	61.9	57.4	54.1	49.9	8.64	43.8	2	0.397	84.6	3.75	204.3	147.6	113.1	91.8	78	68.9	62.6	58	54.8	50.4	8.58
陆家能	LJN	36	1	2	2	4	3	0	4	1	1	1	1	1	1	1	1	2	2	0.168	87.9	3.68	202	146.8	112.6	91.5	77.9	68.9	62.7	58	55.1	50.9	8.58	44.4	2.9	0.568	107.7	5.07	267.7	195.4	146	115.5	95.9	82.8	73.8	67.4	62.8	56.6	8.96
陆家能	LJN	37	1	2	2	4	3	0	4	1	1	1	1	1	1	1	1	1	2.4	0.2	90.9	4.73	244.8	173.3	129.8	103	85.8	74.2	66.2	60.5	56.4	50.9	8.75	41.8	2.9	0.64	101.7	5.73	291.4	204.7	152	119.5	98.6	84.6	75	68.1	63.1	56.6	8.97
陆家能	LJN	38	1	2	2	4	3	0	4	1	1	1	2	2	0	0	1	1	2	0.167	84.7	4.15	215.3	152.5	114.3	90.8	75.7	65.7	58.8	53.8	50.2	45.4	8.67	38.6	2.3	0.524	91.6	4.5	228.9	160.9	116.4	94	77.8	68	60.8	55.7	51.9	46.9	8.78
陆家能	LJN	39	1	2	2	4	3	0	4	1	1	1	1	1	0	1	1	1	1.2	0.102	68.4	2.13	132.8	100.6	80.9	68.8	61.2	56	52.5	50	48.1	45.7	8.18	41.1	1.9	0.415	80.9	3.38	186.4	135.3	104.3	85.1	72.8	64.4	58.8	54.7	51.5	47.8	8.49
陆家能	LJN	40	1	2	2	4	3	0	4	1	1	1	1	1	0	1	1	1	1.3	0.106	72.5	2.73	158.2	116.9	91.8	76.3	66.3	60.2	55.8	52.7	50.4	47.3	8.26	41	2	0.443	84.3	3.45	186.4	134.8	102.6	82.8	70.1	61.5	55.6	51.4	48.4	44.4	8.55
陆家能	LJN	41	1	2	2	4	3	0	4	1	1	3	1	2	0	0	1	1	1.8	0.148	88.4	3.69	206.4	150.6	116.7	95.8	82.3	73.7	67.7	63.4	60.2	56	8.54	48	2.1	0.41	98.8	4.26	237.2	176.9	135.1	109.4	92.9	82.2	74.6	69.3	65.3	60.2	8.73
陆家能	LJN	42	1	2	2	4	3	0	4	1	1	3	2	2	0	0	1	1	1.8	0.154	89.7	3.95	222.2	162.5	126.1	103.8	80.4	73.6	70	68	65.8	61.1	8.53	50.9	2.8	0.626	104.4	5.64	290.4	205	153.1	121.1	100.5	86.6	77.1	70.3	65.3	58.8	9
陆家能	LJN	43	1	2	2	4	3	0	4	1	1	3	3	3	0	0	1	1	1.5	0.122	46.7	2.99	144.4	99.1	71.6	54.6	45.7	36.1	31	27.3	24.6	21.2	8.34	15.6	2.2	0.495	85	2.36	122.5	86.9	63.5	51.8	43.2	37.4	33.5	30.6	28.6	25.9	8.37
陆家能	LJN	44	1	2	2	4	3	0	4	1	1	1	2	2	0	1	1	1	1.5	0.123	68.2	3.07	161.9	115.5	87.3	69.9	58	52	47.1	43.3	41	37.6	8.35	35	1.8	0.402	78.1	3.68	193.8	138.4	104.8	83.3	70.5	62.1	56.2	51.3	48.3	44.7	8.5
陆家能	LJN	45	1	2	2	4	3	0	4	1	1	1	1	1	0	0	1	1	2.2	0.181	90.1	3.99	216.6	156.1	119.5	96.9	81.2	72.5	65.7	60.9	57.4	52.8	8.61	43.7	2.5	0.564	100	4.37	234.9	168.8	128.6	103.8	87.9	77	69.6	64.4	60.5	55.5	8.8
陆家能	LJN	46	1	2	2	4	3	0	4	1	1	2	3	3	0	0	1	1	1.6	0.134	82.5	3.39	195.6	144.3	110.8	93.9	79.9	72.3	66.4	62.2	58.9	55	8.52	43.4	2.2	0.485	86	3.81	207.4	149.8	114.7	93.1	79.2	70.1	63.8	59.2	55.9	51.2	8.63
陈致君	CZJ	47	2	2	1	2	2	0	3	0	0	1	2	2	0	0	2	1	2.3	0.147	93.1	3.04	190.5	144.5	116.5	99.2	87.8	79.2	73.6	69.7	66.9	63.2	8.7	49	1.8	0.262	95.6	3.2	188.3	139.9	110.4	92.2	80.6	72.4	66.8	62.8	60	56.2	8.54
陈致君	CZJ	48	2	2	1	2	2	0	3	0	0	1	3	3	0	0	2	2	2.1	0.134	81.8	4.44	222.2	155	114.1	88.9	73.2	62.9	55.7	50.5	46.7	41.7	8.73	34.3	2.8	0.404	93.1	5.46	267.7	185.3	134.3	103.8	84.2	71.5	62.6	56.3	51.6	45.5	8.94
陈致君	CZJ	49	2	2	1	2	2	0	3	0	0	1	3	3	0	0	2	2	2.3	0.145	75.8	3.26	156.3	106.9	76.9	58.4	46.3	38.2	32.7	28.8	26	22.2	8.44	29.6	2.5	0.366	83.6	4.31	213.6	148.4	105.7	84.2	68.5	56.3	49.7	44.4	40.6	35.5	8.83
陈致君	CZJ	50	2	2	1	2	2	0	3	0	0	2	3	3	0	0	1	1	1	0.066	66	2.02	131.7	101.1	82.6	71.1	63.8	59.2	56.1	53.8	52.1	49.9	8.11	42.6	2.8	0.417	94.1	3.86	202	139.3	108.2	86.3	70.8	61.7	54.9	49.7	46.4	42.1	8.75
罗秀卫	LXW	51	1	2	1	4	3	0	4	1	1	1	1	1	0	1	1	1	2.1	0.129	92.5	4.06	218.6	157.1	119.8	96.7	81.9	72	65.1	60.3	56.7	52.1	8.64	45.2	2.1	0.345	86.9	3.81	208.4	150.8	115.8	94.2	80.2	70.7	64.2	59.6	56.2	51.8	8.58
罗秀卫	LXW	52	1	2	1	4	3	0	4	1	1	1	2	2	1	0	1	1	1.7	0.099	90.1	3.13	178.6	131.3	102.6	84.8	72.4	66	61.1	57.5	54.7	51.4	8.45	51	2.2	0.371	99.2	3.71	199.3	143.1	109	87.9	74.3	65.4	59.2	54.8	51.6	47.4	8.68
罗秀卫	LXW	53	1	2	1	4	3	0	4	1	1	1	2	2	0	0	1	1	4	0.24	134	6.62	332	231.8	170.9	133.3	108.3	91.6	80.2	72.1	66.1	58.4	9.42	46	3.4	0.572	120.6	5.06	260.1	183.6	137.1	108.4	88.3	76.9	68.3	62.1	57.6	51.8	9.12
罗秀卫	LXW	54	1	2	1	4	3	0	4	1	1	1	3	3	0	0	2	1	2.8	0.168	105.9	5.7	285.5	199.3	146.9	114.6	93.8	79.5	69.9	63	58	51.4	9.03	40.4	2.8	0.471	103.5	5.29	262	182	133.3	103.3	84	71.1	62.2	55.9	51.3	45.2	9.03
罗秀卫	LXW	55	1	2	1	4	3	0	4	1	1	1	3	3	0	0	2	1	3.6	0.217	121.5	6.22	307.1	205.9	155.8	120.5	97	79.7	70.1	62.4	56.3	49.5	9.17	38.7	2.6	0.431	94.7	4.68	234.8	164.4	117.8	94.5	77.5	65.8	57.8	52.1	48	42.6	8.85
罗秀卫	LXW	56	1	2	1	4	3	0	4	1	1	2	2	2	0	0	1	1	3.7	0.221	126.8	5.99	302.3	211.7	156.5	122.6	99.6	83.2	74	66	61.2	54.1	9.22	45.5	3.3	0.551	119.6	5.9	301	211.8	153.4	124	101.7	86.8	76.7	69.4	64.1	57.2	9.07
罗秀卫	LXW	57	1	2	1	4	3	0	4	1	1	1	3	3	0	0	2	1	5.2	0.308	156.3	6.18	299.4	206	149.1	114.1	88.4	74.6	63.8	56.1	50.5	43.1	9.48	36.8	3.1	0.523	106.1	5.17	257.3	179.1	131.5	102.2	83	70.1	61.3	54.5	50.5	44.5	9.03
罗秀卫	LXW	58	1	2	1	4	3	0	4	1	1	2	3	3	0	0	2	1	4.9	0.292	145.3	5.77	296.1	208.9	158.1	123.1	101.5	86.6	76.5	68.7	64.1	57	9.56	50.5	3.2	0.529	106	4.11	221.2	159	121.1	97.8	81.2	71.9	64.8	59.7	55.7	51.2	8.8
劳贵	LG	59	1	1	1	3	3	0	4	1	1	1	1	1	0	0	1	1	1.4	0.11	59.2	2.6	143.5	104.1	80.2	65.4	56.1	49.9	45.6	42.3	40.3	37.4	8.22	31.6	2.2	0.368	81	4.16	211	148.1	109.8	86.2	70	61.3	54.4	49.5	45.9	41.1	8.71
劳贵	LG	60	1	1	1	3	3	0	4	1	1	1	2	2	1	0	1	1	1.1	0.092	61.3	2.53	143.2	102	81.6	67.3	58.1	52.4	48.3	45.2	43.1	40.4	8.2	35.8	2.5	0.413	91	4.49	228.3	160.4	116	93.6	77	65.6	58.9	53.5	49.6	44.2	8.89
劳贵	LG	61	1	1	1	3	3	0	4	1	1	1	3	3	0	0	1	1	1.4	0.116	69.5	3.02	166.5	117.4	93.1	75.9	64.9	58	53.1	49.3	46.8	43.7	8.39	37.5	4	0.664	121.2	6.77	336.6	234.2	167.2	133.5	108.8	89	78.4	70	63.9	55.5	9.34
劳贵	LG	62	1	1	1	3	3	0	4	1	1	1	2	2	0	0	1	1	1.4	0.11	77.4	2.99	171.7	126.5	99	82.1	71.3	64.4	59.6	56.1	53.6	50	8.31	43.9	2.6	0.429	98.4	4.76	245	173	129.2	102.2	83.6	73.2	65.2	59.5	55.4	49.9	8.82
劳贵	LG	63	1	1	1	3	3	0	4	1	1	1	2	2	0	0	1	1	1.5	0.122	82.4	2.93	171.5	127.1	100.1	83.5	72.8	65.7	60.7	57.2	54.6	51	8.38	48.2	2.3	0.381	99.6	4.62	246.6	176.7	134.2	108	89.9	80	72.3	66.7	62.7	57.4	8.77
劳贵	LG	64	1	1	1	3	3	0	4	1	1	1	3	3	0	0	1	1	1.9	0.151	82.5	3.15	179.1	131.5	102.5	84.7	72.3	64.8	59.2	55.3	52.5	48.6	8.5	43.2	3	0.507	107.5	5.71	289.3	203	150.5	118.1	96.8	82.1	72.2	64.6	59.6	53.3	9.19
劳贵	LG	65	1	1	1	3	3	0	4	1	1	1	1	2	1	1	1	1	2.1	0.168	88	3.4	189.2	137.8	106.5	87.2	74.9	66.5	60.8	56.7	53.7	49.8	8.48	44.9	3.3	0.556	114.1	6.62	325.1	224.9	163.9	126.4	102.1	84.5	74.6	66.7	60.8	52.9	9.31
劳贵	LG	66	1	1	1	3	3	0	4	1	1	1	3	3	0	0	1	1	1.2	0.093	67.4	2.28	140.1	105.7	84.7	71.7	63.4	57.7	53.9	51.1	49.1	46.5	8.31	43.3	2.4	0.401	100	4.52	237.2	168.9	127.4	101.7	85.3	73.3	66.6	61.2	57.3	51.9	8.87
劳贵	LG	67	1	1	1	3	3	0	4	1	1	2	1	1	1	0	1	1	1.3	0.104	58.2	2.14	119	86.6	66.8	54.7	46.9	41.7	38.5	36	34.1	31.7	8.16	31.4	3.2	0.526	99	5.4	264.1	176.3	129.1	102.2	81	69.1	59.2	53.5	48.7	42.5	9.14
劳贵	LG	68	1	1	1	3	3	0	4	1	1	1	1	1	0	1	1	1	0.5	0.042	47.9	1.06	82.5	66.4	56.6	50.6	46.8	44.1	42.4	41.1	40.2	39	7.79	35.8	1.2	0.199	60.2	2.24	132.9	99	76.9	65.8	57	52.1	48.3	45.6	43.7	41.1	8.17
劳贵	LG	69	1	1	1	3	3	0	4	1	1	1	3	3	0	0	1	1	1.7	0.137	78.5	2.96	164.7	120	92.8	76	65.3	58.4	53.6	49.8	47.6	44.3	8.32	38.1	3	0.492	107	5.47	277.6	188.6	140.7	113.5	93.6	79.3	69.9	63.2	58.3	51.7	8.99
劳贵	LG	70	1	1	1	3	3	0	4	1	1	1	2	2	0	1	1	1	0.5	0.043	44.8	1.08	74.4	58.2	48.3	42.1	38.2	35.6	33.9	32.1	31.6	31.1	7.77	34.4	1.1	0.178	53.6	2.16	120.7	88.1	68.2	56	48.1	43	39.4	36.9	35	32.5	8.11
劳贵	LG	71	1	1	1	3	3	0	4	1	1	2	1	1	0	1	1	2	0.1	0.005	23.9	0.07	21.4	22.3	23.2	23.5	23.7	24.1	24.3	25.1	25.3	25.4	7.41	24.4	0.2	0.033	30.5	0.39	40.1	34.2	30.6	28.4	26.9	26.3	25.8	25.4	25.2	24.8	7.57
龙建锋	LJF	72	1	1	2	4	3	0	4	1	2	1	2	2	0	1	1	1	2.2	0.193	72.7	3.6	178	123.5	90.4	69.9	56.8	47.8	41.6	37.2	34.1	29.9	8.63	25.3	2.9	0.417	81.5	4.59	210.3	140.9	98.7	72.6	56	44.8	36.8	31.1	27	21.5	8.96
龙建锋	LJF	73	1	1	2	4	3	0	4	1	2	1	1	1	1	0	1	1	2.1	0.182	86.7	3.82	206.7	148.9	113.7	92	78.2	68.8	62.3	57.7	54.4	50	8.64	43.4	2.7	0.467	103.1	5	259.8	184.1	138.1	109.8	91.6	79.3	70.7	64.7	60	54.6	8.92
龙建锋	LJF	74	1	1	2	4	3	0	4	1	2	1	1	1	0	0	1	1	1.6	0.136	76.2	2.98	170.4	125.4	98	81	70.3	63.1	58.2	54.7	52.2	48.8	8.37	43	2.7	0.461	100.4	4.97	257.4	176.5	136.5	108.3	90.2	77.9	69.5	63	59.2	53.5	8.89
龙建锋	LJF	75	1	1	2	4	3	0	4	1	2	1	2	2	0	0	1	1	2.6	0.226	98.5	4.21	223.9	164.3	123.1	97.7	81.4	70.4	62.9	57.5	53.6	48.5	8.85	44.5	2.9	0.488	105.1	5.5	273.9	190.7	140.1	108.9	89	75.5	66.2	59.6	54.8	48.5	9.02
龙建锋	LJF	76	1	1	2	4	3	0	4	1	2	1	3	3	0	0	2	1	2	0.177	84.8	3.49	186.1	133.3	101.2	81.4	68.7	60.3	54.6	50.1	47.5	43.5	8.56	42.6	3.1	0.524	97.6	5.35	267.2	186.3	137	106.7	87.2	73.1	63.7	57.1	52.3	46	8.98
龙建锋	LJF	77	1	1	2	4	3	0	4	1	2	2	1	1	0	0	1	1	1.8	0.157	81.6	3.24	181.3	132.3	102.5	84.2	72.4	64.5	59.2	55.4	52.6	49	8.5	43.2	2.9	0.496	107.1	5.55	283.3	199.4	148.4	116.9	96.7	83.4	74.2	67.1	62.4	56.5	9.06
黄德帅	HDS	78	1	1	1	4	1	1	4	1	2	1	3	3	1	0	1	2	2	0.151	75	2.8	155.8	110.3	87.8	71.9	61.7	53.3	48.1	44.5	41.8	38.4	8.47	34.4	1.9	0.325	76.5	2.92	164.1	120	93.2	76.6	66	58.6	53.4	49.9	47.3	43.9	8.42
黄德帅	HDS	79	1	1	1	4	1	1	4	1	2	1	3	3	0	0	2	2	2	0.154	88	3.29	184.4	134.7	104.4	85.8	73.8	65.2	59.5	55.5	52.5	48.7	8.52	48.1	2.7	0.463	104.3	4.29	225.3	160.4	121	96.7	80.8	69.8	62.3	57.1	53.2	48.2	8.89
黄德帅	HDS	80	1	1	1	4	1	1	4	1	2	1	3	3	0	0	2	2	2	0.153	83.4	2.94	176.9	132.4	105.4	88.7	78	69.1	63.7	59.8	57.1	53.5	8.49	46.1	1.9	0.326	80.6	2.72	163.6	122.5	97.5	82.1	72.3	65.1	60.3	56.9	54.4	51.2	8.36
黄德帅	HDS	81	1	1	1	4	1	1	4	1	2	1	3	3	0	0	2	2	1.5	0.113	70.7	2.06	133.3	102.2	83.3	71.6	64.1	58.8	55.3	52.8	51	48.8	8.29	44.8	1.9	0.322	83.7	3.11	179.7	132.7	104	86.4	75.1	67.7	62.5	58.8	56.1	54.1	8.32
黄德帅	HDS	82	1	1	1	4	1	1	4	1	2	1	3	3	0	0	2	2	2.2	0.17	92.2	3.57	198.9	144.8	111.9	91.7	78.3	68.9	62.6	58.1	54.9	50.7	8.63	46.2	2.3	0.394	98.8	4.04	225.6	164.5	127.3	104.4	89.3	78.8	71.8	66.8	63.2	58.5	8.69
唐勇	TY	83	1	2	1	3	3	0	4	0	1	1	3	3	0	0	1	1	2.2	0.176	89.5	4.34	223.6	158	118.1	93.4	77.6	67.3	60.2	55.1	51.4	46.4	8.78	38.7	2.6	0.429	100.2	4.93	253.1	178.5	133.1	105.1	87.2	75.7	67.9	62.2	58	52.5	8.85
唐勇	TY	84	1	2	1	3	3	0	4	0	1	1	2	2	0	1	1	1	1.7	0.128	71.6	3.05	161.3	115.1	87	69.7	58.6	50.6	45.3	41.5	38.8	35.2	8.43	34.4	2.3	0.386	82.5	3.83	194.4	132.2	101.3	79.6	65.7	54.9	48.9	44.2	40.8	36.3	8.72
唐勇	TY	85	1	2	1	3	3	0	4	0	1	1	1	1	0	0	1	1	2.2	0.166	90.5	4.23	225.3	161.3	122.4	98.4	83.1	72.6	65.6	60.4	56.7	51.9	8.65	43.2	2.7	0.446	104.9	5.12	266.4	183.1	141.9	112.9	94.2	80.6	73	66.9	62.4	56.6	8.88
唐勇	TY	86	1	2	1	3	3	0	4	0	1	1	3	3	0	0	2	1	2	0.158	81.6	3.81	203.7	146.1	111.1	89.5	75.4	65.8	59.2	54.6	51.2	46.7	8.46	37.1	2.3	0.384	91.4	4.29	227.3	157.5	122.9	98.6	82.9	71	64.5	59.2	55.4	50.4	8.74
唐勇	TY	87	1	2	1	3	3	0	4	0	1	2	1	1	0	0	1	1	2.5	0.191	97.7	4.63	241.8	171.8	129.2	103	86.1	74.6	66.7	61.2	57.1	51.8	8.77	43.9	2.9	0.477	109.6	5.59	283.5	199	147.6	115.8	93.9	82.1	72.8	66.1	61.3	54.7	9.01
唐勇	TY	88	1	2	1	3	3	0	4	0	1	1	3	3	0	0	2	2	1.7	0.133	72.7	2.48	148.4	110.8	88	73.9	64.9	57.6	53.1	49.9	47.6	44.5	8.19	30.7	2.4	0.39	90.1	3.68	204.6	148.9	115	94.1	79.5	70.8	64.3	59.8	56.5	51.9	8.64
唐勇	TY	89	1	2	1	3	3	0	4	0	1	1	3	3	0	0	2	2	2.2	0.17	75.9	4.3	212	147	107.5	83.1	67.5	56.6	49.2	44	40.2	35.2	8.73	29.7	2.8	0.464	96.1	4.85	241.4	168	119.9	95.8	78.1	65.8	57.2	51.3	47	42.3	8.89
唐勇	TY	90	1	2	1	3	3	0	4	0	1	2	3	3	0	0	2	1	2	0.158	92.1	3.98	213.6	153.4	116.8	94.2	79.9	70.5	64	59.4	55.9	51.3	8.69	45	2.9	0.476	103.8	4.77	243.3	171.2	127.3	100.3	83	70.9	62.8	57.1	52.9	47.4	8.96
王日远	WRY	91	1	2	2	3	2	0	3	0	1	1	1	1	0	1	1	1	0.9	0.081	56.8	2.05	124.5	91.2	74.6	63	55.6	50.7	47.2	44.8	43	40.6	8.13	32.5	1.7	0.311	69.2	2.97	167.5	119.2	95.3	78.5	66.7	60	54.8	50.9	46.6	45.1	8.34
王日远	WRY	92	1	2	2	3	2	0	3	0	1	1	2	2	0	0	1	1	2.3	0.207	90.8	4.17	214.7	146.9	113.3	89.7	74.5	64.1	57	52	48.3	43.5	8.78	40.4	2.9	0.52	100.5	5.43	272.3	190.3	136.5	109.5	89.6	76.4	67.3	60.8	55.6	49.8	9.02
王日远	WRY	93	1	2	2	3	2	0	3	0	1	1	2	2	0	0	1	2	1.2	0.108	57.4	2.78	147.1	102.8	79.9	63.8	53.5	46.9	42.2	38.9	36.4	33.2	8.26	29.5	1.6	0.292	63.7	3.26	166	116.7	84.4	68.2	56.3	48.8	43.7	40	37	33.6	8.44
王日远	WRY	94	1	2	2	3	2	0	3	0	1	1	2	2	0	1	1	1	1.9	0.167	83.5	3.43	184.3	132.5	98.6	81.5	69.1	59.8	54.6	50.4	47.2	43.4	8.54	41.6	3	0.538	104.7	4.85	243.1	164.2	125.1	97.6	78.5	66.7	59.3	53.4	49.2	43.5	9
王日远	WRY	95	1	2	2	3	2	0	3	0	1	1	1	1	0	1	1	2	1.3	0.115	66	2.56	148.4	106.8	86.1	71.6	62.4	56.1	51.9	48.8	46.4	43.7	8.22	37.3	2.1	0.372	83.8	3.92	206.3	147.8	109.6	88.6	76.2	66	59.7	55.6	52.3	47.8	8.66
黄典云	HDY	96	1	1	2	3	1	0	3	0	0	1	3	3	0	0	1	1	1.3	0.114	47.6	2.11	112.7	80.7	61.3	49.3	41.6	36.3	33.4	31	29.2	26.9	8.12	20.1	1.8	0.318	59.3	2.75	132.1	90.6	85.3	49.7	39.8	32.9	28.7	25.4	23	19.9	8.4
黄典云	HDY	97	1	1	2	3	1	0	3	0	0	3	3	3	1	0	1	1	1	0.085	53.4	1.57	103.3	77.8	65.2	56.3	50.6	46.8	44.4	42.6	41.2	39.4	7.98	35.3	2.2	0.399	77.6	2.93	164.8	120.6	93.6	77	66.4	58.7	53.2	49.4	46.8	43.2	8.44
黄典云	HDY	98	1	1	2	3	1	0	3	0	0	1	2	2	0	0	1	2	1.7	0.151	73	3.07	170.7	124.2	95.9	78.5	67.3	59.7	54.1	50.1	47	40.7	8.38	36.1	2.3	0.417	76.9	3.93	209.1	149.6	113.4	91.1	76.8	66.6	59.6	54.7	51.2	46.5	8.71
黄典云	HDY	99	1	1	2	3	1	0	3	0	0	1	3	3	0	0	2	2	1.5	0.136	61.6	1.94	118.6	89.3	71.5	60.5	53.4	48.7	45.6	42.9	41.1	38.8	8.2	37.9	2.1	0.383	87.1	3.6	199.6	145.1	111.9	91.5	78.4	69.7	63.5	59.2	56	51.9	8.51
黄典云	HDY	100	1	1	2	3	1	0	3	0	0	3	3	3	0	0	1	2	0.7	0.066	41.5	1.74	103	76.6	60.6	50.7	44.3	40.1	37.8	35.6	34.1	32.1	8.01	30.1	2	0.354	57.9	4.09	203.2	141.4	103.7	80.5	65.7	54.6	47.4	42.3	38.5	33.7	8.51
黄典云	HDY	101	1	1	2	3	1	0	3	0	0	2	3	3	0	0	2	1	1.3	0.12	67.7	2.57	153.8	114.9	91.2	76.6	67.3	60.9	56.2	53	50.7	47.3	8.36	40	3.1	0.552	86.8	4.06	216.9	155.4	118	95	80.2	68.3	60.3	54.8	50.9	45.9	8.88
杨林科	YLK	102	1	1	1	2	3	0	4	1	1	1	2	2	0	0	1	1	2	0.15	84	3.38	188.7	137.5	106.4	87.2	74.9	66.1	60.1	55.9	52.9	48.9	8.49	43.3	1.9	0.322	88.4	4.08	219.6	158	120.5	97.3	82.5	72.6	65.8	61	57.5	52.8	8.66
杨林科	YLK	103	1	1	1	2	3	0	4	1	1	1	1	1	0	0	1	2	2.3	0.172	93.9	4.21	225.4	161.7	122.9	99	83.6	73.3	66.2	61.1	57.4	52.6	8.73	44.2	2.5	0.407	97.2	4.43	236	168.9	128.2	103	86.9	75.9	68.5	63.2	59.3	54.2	8.79
杨林科	YLK	104	1	1	1	2	3	0	4	1	1	1	1	1	0	0	1	1	2.7	0.194	104	5.14	267.8	190.1	142.9	113.7	95.2	82.8	74.2	68.2	63.7	57.9	8.88	48.3	2.6	0.426	104.2	4.94	259.8	185.1	139.7	111.7	93.7	81.9	73.7	67.9	63.6	58	8.86
杨林科	YLK	105	1	1	1	2	3	0	4	1	1	1	1	1	0	0	1	1	2.1	0.152	85.4	3.94	211	151.4	115.1	92.7	78.2	67.9	62	57.3	53.9	49.3	8.62	41.8	2.1	0.353	88.5	5.21	251.1	154.5	117.7	94.9	80.3	70.3	63.5	58.7	55.1	50.5	8.65
杨林科	YLK	106	1	1	1	2	3	0	4	1	1	1	1	1	0	0	1	1	2.2	0.158	94.6	4.11	223.6	161.4	123.6	100.3	85.3	75.7	69.1	64.3	60.8	56.1	8.68	48.4	2.2	0.371	97.2	4.53	241.8	173.1	131.3	105.8	89.1	78.1	70.6	65.2	61.2	56.1	8.73
杨林科	YLK	107	1	1	1	2	3	0	4	1	1	1	2	2	0	0	1	1	2.5	0.183	98.6	4.5	241.5	173.3	131.9	106.4	90.1	79.2	71.7	66.4	62.5	57.4	8.81	47.1	2.4	0.395	100.5	4.42	238.6	171.7	131	105.9	89.7	79.3	71.9	66.7	62.8	57.8	8.79
罗朝强	LCQ	108	1	2	2	2	3	0	4	0	1	1	1	1	0	1	1	2	0.4	0.045	42.9	1.03	77.2	61.7	52.3	46.4	42.7	40.3	38.6	37.4	36.5	35.4	7.73	33.6	0.6	0.099	46.5	1.12	82.5	65.6	55.2	48.9	44.8	42.1	40.2	38.9	37.9	36.6	8.4
罗朝强	LCQ	109	1	2	2	2	3	0	4	0	1	1	2	2	1	0	1	1	3.5	0.351	118.1	6.32	313.6	218	159.9	124.1	100.9	85.4	74,7	67.1	61.6	54	9.23	40.7	2.6	0.442	99.9	5.16	258.9	180.9	133.5	104.2	85.5	73.4	64.9	58.9	54.4	48.5	8.96
罗朝强	LCQ	110	1	2	2	2	3	0	4	0	1	1	3	3	1	0	2	1	1.7	0.175	65.3	3.15	159.2	111.5	82.5	64.7	53.2	45.8	40.7	37	33	30.7	8.52	30	2.4	0.401	81.6	4.68	230.8	160.1	117	90.5	73.5	62.5	54.8	49.4	45.4	40.1	8.8
罗朝强	LCQ	111	1	2	2	2	3	0	4	0	1	1	1	1	1	1	1	2	1.3	0.133	37.3	1.98	123.8	93.9	75.6	64.4	56.8	52.4	48.5	46.8	43.6	42.8	8.05	42.5	1.4	0.228	71	2.87	162.2	118.8	92.3	76.1	65.6	58.6	53.7	50.6	47.8	44.5	8.27
罗朝强	LCQ	112	1	2	2	2	3	0	4	0	1	1	2	2	0	0	1	2	1.2	0.124	56.6	1.85	106.4	78.5	61.5	51	44.1	39.8	37.2	35.8	33.6	32.4	8.12	35.2	2	0.344	72.1	3.82	195.2	133.1	102.3	80.7	66.8	57.8	51.6	47.1	43.9	39.6	8.77
罗朝强	LCQ	113	1	2	2	2	3	0	4	0	1	1	3	3	0	0	1	2	0.9	0.001	36.7	1.64	96.3	71.6	58.2	47.2	41.3	37.3	35.6	34.3	32.3	31.2	8.08	31.6	2.7	0.447	77.1	4.07	202.1	140.5	103.1	80	65.2	55.1	47.9	42.9	39.3	34.6	8.84
罗朝强	LCQ	114	1	2	2	2	3	0	4	0	1	2	2	2	0	0	1	1	1.4	0.144	69.8	2.7	154.8	114	87.2	73.8	63.8	57.3	53.3	49	45.1	43.4	8.35	40.7	2.5	0.417	88.9	4.74	243.9	172.2	128.5	101.6	83	72.6	64.6	58.8	54.7	49.2	8.83
罗朝强	LCQ	115	1	2	2	2	3	0	4	0	1	3	3	3	0	0	1	1	0.8	0.076	37.8	1.72	107.7	81.8	65.1	56.2	52.3	45.8	43.5	42.7	41	39.9	7.92	34.6	2.2	0.366	66.4	4.36	218.5	152.6	109.5	87.8	72	61.1	53.7	48.4	44.5	39.5	8.79
罗朝强	LCQ	116	1	2	2	2	3	0	4	0	1	3	3	3	0	0	1	1	0.9	0.089	44.7	1.74	95.8	69.8	57.2	43.5	40.1	36.3	35.1	33	32.1	31	8.05	26	2.2	0.365	60.5	3.41	171.6	120	88.6	69.3	56.9	49.3	43.2	38.9	35.9	32	8.58
罗朝强	LCQ	117	1	2	2	2	3	0	4	0	1	3	3	3	0	0	1	1	1.4	0.137	31.9	2.83	137.7	95.9	75.6	52.7	42.1	39.3	37.3	23.9	22.3	21.2	8.17	6.9	1.5	0.25	21	1.72	56.9	30.9	30.6	28.4	26.9	26.3	25.8	25.4	25.2	24.8	7.57
罗朝强	LCQ	118	1	2	2	2	3	0	4	0	1	3	2	2	0	0	1	1	1.3	0.127	51.8	2.58	133.7	94.7	69.7	56.4	45.3	40.8	37.3	34.9	32	30.8	8.18	29.2	2.1	0.36	83.9	3.74	187.4	130.8	96.4	75.2	61.6	52.6	47.2	42.5	39.2	34.9	8.51
罗朝强	LCQ	119	1	2	2	2	3	0	4	0	1	1	2	2	0	0	1	1	2.4	0.236	86	4.22	219.2	156.3	118.7	92.6	79.6	68.5	60	55.7	52.3	49.7	8.67	36.1	2.3	0.388	94.7	5.03	254.7	178.6	132.3	103.7	85.4	73.8	66.1	60.4	56.2	50.7	8.82
罗朝强	LCQ	120	1	2	2	2	3	0	4	0	1	3	3	3	0	0	2	1	1.7	0.173	35.3	4.61	138.4	104.2	83.5	70.8	62.7	57.6	54.9	52.5	50.8	48.5	8.4	1.5	1.8	0.308	48.6	3.81	177.9	120.2	82.5	63.5	49.8	40.8	34.9	30.6	27.4	23.2	8.49
罗朝强	LCQ	121	1	2	2	2	3	0	4	0	1	2	3	3	0	0	1	1	1.3	0.133	37.8	4.12	123.7	93.9	75.6	64.4	56.8	52.4	48.5	46.8	43.6	42.8	7.95	15.8	1.8	0.295	53.3	3.35	164.8	114	83.3	64.3	52.1	44.3	39.7	35.7	33.3	29.6	8.4
施幼燕	SYY	122	2	1	2	3	1	0	3	0	1	1	2	2	0	0	1	1	2.4	0.188	84.2	5.17	252.6	174.4	126.8	97.5	78.8	66.5	58	51.9	47.4	41.5	8.87	28.3	2.8	0.448	89.3	5.73	281.7	194.9	124.1	109.8	87	74	64.2	57.3	52.2	45.5	8.96
施幼燕	SYY	123	2	1	2	3	1	0	3	0	1	1	2	2	0	0	2	1	2.8	0.214	94.1	4.89	243.2	169.3	124.3	96.6	78.8	66.4	58.8	51.7	47.9	42.2	8.9	34.3	2.7	0.435	99	5.17	259.2	181	133.5	104.2	85.5	72.8	64	57.8	53.3	47.4	8.94
施幼燕	SYY	124	2	1	2	3	1	0	3	0	1	3	3	3	0	0	1	1	1.7	0.13	80.6	3.78	198.3	141.2	106.4	85	72.4	64.1	58.2	54	50.8	46.7	8.47	41.8	2.4	0.385	96.8	4.52	236.3	168	126.4	100.8	84.5	73.4	65.9	60.4	56.5	51.2	8.83
施幼燕	SYY	125	2	1	2	3	1	0	3	0	1	3	3	3	0	0	2	1	1.9	0.147	66.7	3.57	183	129	96.2	75.9	62.9	53.7	47.3	42.9	39.7	35.5	8.47	24.9	2.8	0.438	86	5.17	255.1	176.9	129	99.9	81.1	67	59	52.7	48.1	42	8.92
施幼燕	SYY	126	2	1	2	3	1	0	3	0	1	1	3	3	0	0	2	2	2.1	0.164	80.1	3.93	204.7	145.3	109.1	86.9	76.6	62.2	55	50.1	46.5	41.8	8.6	35.8	2	0.313	81.7	4.02	206.3	145.5	108.5	85.7	71	61.6	55.2	50.6	47.2	42.7	8.74
施幼燕	SYY	127	2	1	2	3	1	0	3	0	1	1	2	2	0	0	1	2	2.5	0.19	86.7	4.87	240.4	166.7	121.8	94.2	76.6	65	56.9	51.1	46.9	41.3	8.89	32.9	2.6	0.41	93.5	4.58	230.7	161.5	119.4	93.4	76.8	65.4	57.7	51.8	48.2	42.9	8.86
韦景王	WJW	128	1	2	2	3	1	0	3	0	1	1	2	2	0	0	2	1	2.7	0.21	101.9	5.07	261.3	184.7	138.1	109.3	90.9	77.5	70.1	64	59.6	53.8	8.94	45	3	0.507	104.7	5.73	286.3	199.6	146.9	114.4	93.6	79.6	70	63.2	58.2	51.7	9.05
韦景王	WJW	129	1	2	2	3	1	0	3	0	1	1	3	3	0	0	2	1	3.1	0.248	87.7	5.05	238.9	162.5	116.1	87.5	69	55.9	47.2	41	36.5	30.6	9.04	25.9	3.5	0.589	99.2	6.14	297	204.2	147.7	112.8	90.5	74.4	63.5	55.8	50.3	43.1	9.26
韦景王	WJW	130	1	2	2	3	1	0	3	0	1	1	3	3	0	0	2	1	2.7	0.211	79.7	4.17	213.3	150.1	111.7	88.1	72.9	61.9	54.7	49.5	45.8	40.9	8.75	36	2.1	0.355	77	3.9	200.9	141.9	106	83.9	69.7	60.5	53.9	48.2	45.5	41.4	8.63
韦景王	WJW	131	1	2	2	3	1	0	3	0	1	1	1	2	1	1	1	1	1.7	0.132	76.4	3.14	167.6	120.1	91.2	73.4	62	54	48.9	45.2	42.5	38.9	8.47	38	2.3	0.38	88.9	4.13	212	145.7	112.9	88	75	64	57.8	52.6	49.5	44.6	8.71
韦景王	WJW	132	1	2	2	3	1	0	3	0	1	1	3	3	0	0	1	1	3	0.235	95.9	5.17	255.8	177.6	130	100.6	81.8	68.4	59.5	53.2	48.6	42.5	9	33.6	2.6	0.436	83.2	4.53	226	153.4	117.5	90.2	76	64.2	57.6	51.8	48.3	43	8.79
韦景王	WJW	133	1	2	2	3	1	0	3	0	1	1	2	2	0	1	1	1	2.3	0.183	95.2	4.43	232.6	162.8	124.7	99.6	83.4	72.8	65.5	60.3	56.4	51.4	8.77	43.7	2.7	0.447	96.8	4.78	248.1	157.8	131.8	104.7	87.3	75.5	67.3	61.5	57.3	51.8	8.87
韦景王	WJW	134	1	2	2	3	1	0	3	0	1	1	1	1	0	1	1	1	2.4	0.191	89	4.37	226.7	160.5	120.3	95.5	79.6	69.1	61.8	56.6	52.8	47.8	8.76	40.1	2.6	0.433	82.4	3.94	205.7	141.7	109.9	87.6	73.2	62	55.7	50.8	47.2	42.6	8.71
韦景王	WJW	135	1	2	2	3	1	0	3	0	1	1	2	2	0	1	1	1	2.6	0.21	89.8	4.24	217.9	153.8	114.8	90.7	74.7	64	56.6	51.4	47.6	42.5	8.89	35.3	3.3	0.561	95.7	5.1	257.9	174.9	133.8	104.9	85.8	69.9	61.5	54.9	50.2	43.9	9.05
韦景王	WJW	136	1	2	2	3	1	0	3	0	1	3	2	2	0	0	1	1	3.6	0.284	115.6	6.65	329.6	228.9	167.7	130	105.8	88.6	77.2	69.1	63.1	55.3	9.28	39.7	3.1	0.521	102.1	5.56	278.7	194.7	143.6	112	90.2	77.8	68.3	61.5	56.6	49.9	9.07
韦景王	WJW	137	1	2	2	3	1	0	3	0	1	2	2	2	0	0	1	1	2.8	0.224	96.3	5.35	268.1	187.2	138	107.7	88.2	74.7	65.6	59.1	54.4	48.2	9.03	38.5	2.6	0.44	98.4	5.27	268	188.3	139.9	110	90.8	78.1	69.3	63.1	58.5	52.5	8.98
黄献标	HXB	138	1	1	2	4	1	0	4	0	2	1	3	3	0	0	1	1	2.1	0.168	69.5	4.16	202.8	139.9	101.7	78.1	62.9	53.3	46.5	41.7	38.1	33.4	8.67	29.2	2.2	0.594	74.6	3.96	198.2	138.3	101.9	79.4	65	55.8	49.6	45	41.7	37.3	8.63
黄献标	HXB	139	1	1	2	4	1	0	4	0	2	1	2	2	0	0	1	1	2	0.162	77.6	3.52	187	133.8	101.4	81.4	68.8	60.3	54.6	50.5	47.5	43.5	8.52	37.9	2.1	0.567	72.1	3.9	199.7	140.7	104.9	82.8	68.8	59	52.5	47.8	44.4	40	8.64
黄献标	HXB	140	1	1	2	4	1	0	4	0	2	1	2	2	0	0	1	2	1.3	0.106	69.3	2.76	157.5	115.7	90.4	74.7	64.7	58.3	54.2	51.2	49	46	8.34	39.7	1.8	0.48	76.4	3.66	194.7	139.3	105.6	84.8	71.5	63.2	57.4	53.2	50.1	46.1	8.47
黄献标	HXB	141	1	1	2	4	1	0	4	0	2	1	1	2	1	0	1	1	1.5	0.12	71.8	3.21	176.4	137.8	98.3	80.1	68.4	60.3	54.6	51.2	48.2	44.7	8.34	38.8	1.8	0.498	78.2	3.73	191.7	135.3	101	79.8	65.2	57.3	51.3	46.9	43.7	39.5	8.57
黄献标	HXB	142	1	1	2	4	1	0	4	0	2	1	3	3	0	0	1	2	1.2	0.096	66.3	3.05	160.9	114.8	86.7	69.4	58.4	51.5	46.5	42.9	40.3	36.9	8.26	32	1.7	0.452	76.9	3.34	176.9	126.4	95.7	76.8	64.7	57.2	51.7	47.8	45	41.2	8.44
黄献标	HXB	143	1	1	2	4	1	0	4	0	2	1	3	3	0	0	1	2	1.2	0.099	57	1.95	119.8	90.3	72.3	61.3	54.2	49.4	46.4	44.1	42.4	40.2	8.07	34.5	1.8	0.495	66.4	3.18	171.6	123.5	94.3	76.2	64.7	56.8	51.1	47.2	44.4	40.7	8.4
柯承友	KCY	144	1	2	1	3	2	0	3	0	0	1	1	1	0	0	1	2	0.7	0.071	59.9	1.26	98.9	79.9	68.3	61.2	56.6	53.6	51.5	49.9	48.8	47.4	7.86	43.5	1.9	0.355	86.8	3.42	190.1	134.5	107	87.6	75.1	66.7	60.9	56.8	53.8	49.9	8.51
柯承友	KCY	145	1	2	1	3	2	0	3	0	0	1	3	3	0	0	2	2	0.6	0.062	52.2	1.88	109.2	80.7	63.4	52.7	5.9	42.9	40.7	38.8	37.5	35.8	8.04	31.2	2.4	0.449	80.4	4.33	216.4	145.9	111	86.5	70.7	59.1	51.4	46	41.8	37	8.69
柯承友	KCY	146	1	2	1	3	2	0	3	0	0	1	1	1	0	0	1	1	0.8	0.075	62.3	1.55	109	85.5	71.2	62.4	56.8	53.3	50.8	48.9	47.6	46	7.94	44.1	1.8	0.329	87.1	3.4	190.7	135.4	108	88.8	76.4	68.6	63.1	59.2	56	52.4	8.45
柯承友	KCY	147	1	2	1	3	2	0	3	0	0	1	3	3	0	0	2	2	0.7	0.07	51.8	2.08	99.5	75.8	61.3	37.1	46.7	43	41.5	39.9	38.7	37.3	7.93	30.3	1.7	0.309	79.8	3.64	200.3	145.2	111.7	91	77.7	69.3	63.2	58.9	55.8	51.6	8.43
柯承友	KCY	148	1	2	1	3	2	0	3	0	0	1	2	2	1	0	1	1	1.3	0.131	65	2	120.9	88.4	72.3	61	53.7	48.5	46	43.7	42	39.7	8.13	35.9	2.4	0.453	91.8	4.63	236.7	166.7	124.1	97.8	80.9	69.9	61.8	56.3	52.2	46.9	8.75
柯承友	KCY	149	1	2	1	3	2	0	3	0	0	1	2	2	0	0	1	1	0.7	0.073	54.9	1.26	94.9	74.3	64.1	57	52.4	49.1	47.3	45.7	44.6	43.1	7.87	41.2	1.7	0.315	80.6	3.34	188.1	137.6	106.9	88	75.8	67.8	62.3	58.3	55.4	51.6	8.45
柯承友	KCY	150	1	2	1	3	2	0	3	0	0	1	3	3	0	0	2	2	0.4	0.041	30.4	0.75	63.9	51.5	45.4	41.4	38.3	36.4	36	35.8	35.2	34.5	7.68	32.4	1.5	0.273	69.2	2.87	160.3	116.9	90.5	74.2	63.8	56.4	51.5	48	45.5	42.1	8.3
欧淑媛	OSY	151	2	2	2	4	3	0	4	1	1	1	1	1	0	1	1	1	2.6	0.171	96.7	5.01	253.9	184.1	132	103.5	85.1	72.7	64.2	58.2	53.9	48.1	8.82	43.8	2.2	0.372	92.7	3.46	198.5	146.2	116.9	94.8	81.9	73	67	62.8	59.8	55.8	8.48
欧淑媛	OSY	152	2	2	2	4	3	0	4	1	1	1	1	2	0	1	1	1	1.3	0.084	54.5	2.29	122.4	87.8	66.8	53.8	45.8	40.5	36.8	34.2	32.2	29.7	8.18	25.6	1	0.169	48.7	2.01	110.2	82.3	62.9	50	42.9	38.3	35	32.7	31	28.8	8.06
欧淑媛	OSY	153	2	2	2	4	3	0	4	1	1	1	2	2	1	1	1	1	1.6	0.106	77.2	3.3	178.8	128.9	98.5	79.7	67.9	60.1	54.7	50.8	47.9	44.2	8.43	37.2	1.7	0.291	79.9	3.39	183.2	131.9	100.7	81.5	69.3	61.1	55.4	51.4	48.5	44.6	8.47
罗友玲	LYL	154	2	2	1	4	3	0	4	0	1	1	1	1	1	0	1	1	2.1	0.208	91.3	4.11	222.6	160.5	122.7	99.4	84.4	74.5	67.6	62.7	59.1		8.6	46	1.9	0.353	89	3.85	210	151.7	116.3	94.5	80.5	71.2	64.8	60.2	56.8	52.5	8.55
罗友玲	LYL	155	2	2	1	4	3	0	4	0	1	3	2	2	0	0	1	1	2.2	0.22	89.1	4.09	218.6	156.8	119.2	96	81	70.9	64.1	59.1	55.6	50.8	8.65	42.6	2.2	0.395	85.2	3.68	198.8	143.1	109.3	88.4	74.9	65.5	59.3	54.8	51.5	47.3	8.6
罗友玲	LYL	156	2	2	1	4	3	0	4	0	1	3	1	2	0	0	1	2	2.2	0.219	88.9	4	211.8	151.3	114.4	91.7	77	67.1	60.3	55.5	52.3	47.4	8.66	41.1	1.9	0.34	85.5	3.51	194.1	140.7	108.3	88.8	75.4	66.9	61.1	57	53.9	49.9	8.52
罗友玲	LYL	157	2	2	1	4	3	0	4	0	1	1	2	2	0	0	1	2	1.7	0.169	80.7	3.68	194.6	138.9	105.1	84.2	70.7	63.4	57.6	53.4	50.1	46.3	8.46	40.8	1.5	0.272	80.9	3.37	186.4	131.5	104.3	85.2	73.1	65.4	59.9	56	53.1	49.3	8.38
罗友玲	LYL	158	2	2	1	4	3	0	4	0	1	1	1	1	0	1	1	1	1.9	0.194	86.6	3.73	204.1	147.6	113.3	92.1	78.2	69.1	63.3	58.3	55	50.7	8.56	43.3	1.8	#VALUE!	83.7	3.56	196	142.1	109.3	89.1	76.1	67.7	61.8	57.6	54.6	50.5	8.48
罗友玲	LYL	159	2	2	1	4	3	0	4	0	1	1	1	1	0	0	1	1	3.1	0.309	113.4	5.21	278.3	199.4	151.5	121.9	102.7	88.8	79.7	73.2	68.5	62.4	9.05	52.6	2.3	0.429	102.1	3.84	218.4	160.3	124.9	103.1	89.2	79.3	72.6	68	64.6	60.1	8.7
罗友玲	LYL	160	2	2	1	4	3	0	4	0	1	1	1	1	1	1	1	2	2.2	0.223	95.1	4.4	234.7	168.2	127.2	102.7	86.5	75.6	68.1	62.8	59	53.9	8.7	46.8	2	0.36	89.1	3.63	200	145.1	111.6	91	77.7	69	62.9	58.6	55.5	51.3	8.57
宋廷友	STY	161	1	2	2	4	3	0	4	1	2	1	1	1	0	1	1	1	1.9	0.186	76.4	3.42	183.7	132	100.6	81.2	68.8	60.3	54.5	50.4	47.5	43.5	8.52	36.8	2.4	0.394	91.4	4.55	233.4	164.6	122.7	96.9	80.4	69.1	61.3	55.8	51.8	46.6	8.78
宋廷友	STY	162	1	2	2	4	3	0	4	1	2	1	2	2	0	0	1	1	2	0.197	71.7	3.83	193.6	135.7	100.5	78.8	64.9	56	49.8	45.4	42.2	37.8	8.68	29.7	2.4	0.382	75.6	4.39	211.9	145.4	105	80.1	64.1	53.3	46	40.8	36.9	31.9	8.86
宋廷友	STY	163	1	2	2	4	3	0	4	1	2	1	2	2	0	0	2	1	2.3	0.232	82.9	4.04	201.4	140.2	103	80.1	65.4	55.7	49.1	44.3	40.8	36.2	8.79	30.8	2.9	0.468	99.3	5.1	249.5	172.3	125.3	96.4	77.8	65.7	57.3	51.3	46.9	41.1	9.07
宋廷友	STY	164	1	2	2	4	3	0	4	1	2	1	1	1	0	0	1	1	3.1	0.313	99.6	5.85	286.5	198	144.2	111	89.7	75	65.1	58	52.9	46.1	9.09	35.7	3.4	0.552	111.7	6.31	309.5	214.1	156	120.2	97.3	81.5	70.8	63.1	57.6	50.3	9.24
宋廷友	STY	165	1	2	2	4	3	0	4	1	2	1	1	1	0	0	1	1	1.7	0.17	81.3	3.03	174.5	128.6	100.7	83.5	72.5	65.1	60	56.4	53.8	50.3	8.46	46.1	2.7	0.44	101.4	4.78	247.3	175	131.1	104	86.6	74.7	66.6	60.8	56.6	51.1	8.84
宋廷友	STY	166	1	2	2	4	3	0	4	1	2	1	1	1	0	1	1	1	2.2	0.218	91.1	4.09	219.8	157.8	120.2	97	82	72	65.1	59.8	56.6	51.9	8.68	44.7	2.9	0.472	107.6	5.13	265.7	188.1	140.9	111.7	93	80.4	71.8	65.7	61.2	55.3	8.99
宋廷友	STY	167	1	2	2	4	3	0	4	1	2	1	1	1	0	0	1	1	1.9	0.186	84.4	3.53	193.4	140	107.5	87.5	74.7	66.1	60.2	55.6	52.9	48.9	8.55	42.1	2.6	0.425	100	4.66	242.8	172.3	120.5	103.1	86.2	74.6	66.8	61.2	57.1	51.8	8.86
宋廷友	STY	168	1	2	2	4	3	0	4	1	2	2	1	1	0	0	1	1	2.1	0.211	76	3.98	206.6	146.5	109.9	87.3	73	63.3	56.8	51.8	48.4	43.7	8.62	34.1	2.7	0.429	90.9	4.88	247.8	174	125.7	101.5	83.7	70.5	63.1	57.2	52.9	47.1	8.89
宋廷友	STY	169	1	2	2	4	3	0	4	1	2	2	2	2	0	0	1	1	1.6	0.157	57	3.07	157	110.6	82.3	64.9	53.7	46.6	41.5	37.9	35.2	31.6	8.34	23.1	2.3	0.375	71.4	4.54	219.1	150.5	105.6	83	66.5	54.5	47.7	42.3	38.4	32.9	8.87
宋廷友	STY	170	1	2	2	4	3	0	4	1	2	3	1	1	1	0	1	1	1.8	0.177	73.7	3.29	175.6	125.8	95.5	76.8	64.8	56.8	51.3	47.4	44.5	40.6	8.49	34.8	2.3	0.373	88.1	4.36	225.3	159.4	116.3	94.6	78.8	67.4	61.2	56	52.3	47.2	8.79
冯瑞连	FRL	171	1	1	1	2	3	0	4	0	2	1	3	3	1	0	1	1	1.9	0.133	81.9	3.31	184.3	134.2	103.7	84.9	72.8	65.2	58.9	56	53.2	49.5	8.52	39	2.1	0.34	77.4	3.8	200.1	142.7	107.8	86.2	72.4	62.7	56.3	51.7	48.3	43.9	8.63
冯瑞连	FRL	172	1	1	1	2	3	0	4	0	2	1	1	1	1	1	1	1	1.6	0.114	75.3	3.33	185.7	135.3	104.7	85.8	73.7	65.8	60.2	56.3	53.4	49.6	8.35	36.8	1.9	0.313	84.3	3.79	204.1	146.8	112	90.5	76.6	67.4	61.1	56.6	53.3	48.9	8.59
冯瑞连	FRL	173	1	1	1	2	3	0	4	0	2	1	2	2	1	1	1	1	1.4	0.101	70.7	3.03	164.7	118.8	90.9	73.7	62.7	55.5	50.6	47	44.4	40.9	8.4	35.5	1.5	0.246	73.1	3.15	170.7	123	94.1	76.2	64.7	57.6	52.6	49	46.3	42.8	8.38
冯瑞连	FRL	174	1	1	1	2	3	0	4	0	2	1	3	3	0	0	2	2	1.6	0.11	67.2	3.44	178.3	126.3	94.7	75.2	61.6	53.7	48.6	44.2	41.8	37.7	8.36	27.2	1.9	0.316	80.7	3.94	205.5	145.9	106.9	87.2	72.9	63.2	56.6	51.9	48.2	44	8.62
冯瑞连	FRL	175	1	1	1	2	3	0	4	0	2	1	3	3	0	0	1	1	1.7	0.119	75	3.13	171	123.7	94.8	77.1	64.8	57.2	52.6	48.5	46	42.4	8.39	36.9	2	0.327	86.5	3.89	204.9	146.1	107.6	88.3	74.1	64.2	57.6	52.9	49.2	44.9	8.57
冯瑞连	FRL	176	1	1	1	2	3	0	4	0	2	2	3	3	0	0	2	1	1.1	0.076	72.4	3.25	170.4	121.3	91.3	72.9	61.5	54.7	49.7	46	43.3	39.8	8.4	33.7	2.3	0.372	96.7	5.07	249.9	173.2	126.6	97.8	79.5	69.1	59.9	54	49.7	43.9	8.72
冯瑞连	FRL	177	1	1	1	2	3	0	4	0	2	1	2	2	0	0	2	2	1.5	0.108	69	2.64	147.6	107.7	83.5	68.5	59	52.4	47.9	44.8	42.5	39.4	8.36	32.8	2	0.318	74.6	3.1	168	121	92.5	74.9	63.6	55.1	50.4	46.6	43.9	40.3	8.52
冯瑞连	FRL	178	1	1	1	2	3	0	4	0	2	1	3	3	0	0	2	1	2.1	0.15	86.1	3.98	202.9	142.6	106	83.4	67.8	58.5	52.6	47.9	44.4	39.9	8.68	35.8	2.5	0.404	99.4	5.03	253.8	177.7	131.4	102.9	84.6	73	64.7	58.8	54.5	48.8	8.88
何小明	HXM	179	1	2	2	4	3	0	4	1	2	1	1	1	0	0	1	1	1.8	0.144	73.4	3.39	179.8	128.8	97.1	78.2	66	57.9	52.2	48.2	45.2	41.4	8.49	35.5	2.5	0.386	91.3	4.63	240.7	170.7	128	101.7	84.9	73.3	65.5	59.9	55.8	50.3	8.85
何小明	HXM	180	1	2	2	4	3	0	4	1	2	1	1	1	0	0	1	1	1.4	0.116	71.3	2.77	156.9	115.1	89.6	73.9	63.9	57.3	52.9	49.7	47.3	44.2	8.31	39	3.2	0.503	104.9	5.33	270.3	189.6	140.6	110.3	90.8	76.8	67.5	60.9	56.1	49.9	9
何小明	HXM	181	1	2	2	4	3	0	4	1	2	1	1	1	0	0	1	1	1.4	0.113	70.9	2.64	152.3	112.4	88.1	73.1	63.5	57.2	52.8	49.7	47.4	44.4	8.28	39.6	2.6	0.412	99.1	4.9	251.9	177.8	132.7	104.9	87	75	66.8	61	56.7	51.1	8.92
何小明	HXM	182	1	2	2	4	3	0	4	1	2	1	1	1	0	0	1	1	1.5	0.123	73	2.55	154.4	115.8	92.3	77.8	68.5	61.9	57.5	54.4	52.1	49.1	8.29	42.9	2.8	0.435	103	5.23	268.2	189.2	141.1	111.4	92.3	79.4	70.5	64.2	59.7	53.4	8.96
何小明	HXM	183	1	2	2	4	3	0	4	1	2	1	1	1	0	0	1	1	1.3	0.106	58.8	2.19	128.6	95.5	75.4	63	55	49.4	45.4	42.6	40.6	38	8.2	34.5	2.2	0.348	83.6	3.91	203.9	144.8	108.8	86.6	72.4	62.9	56.5	51.8	48.4	44	8.72
何小明	HXM	184	1	2	2	4	3	0	4	1	2	1	1	1	0	1	1	2	1.5	0.123	76.2	2.66	157.2	117	94.5	77.5	67.7	61.3	57.2	53.7	51.4	48.4	8.31	44.1	2.5	0.386	98.6	4.43	236.2	164.1	128.4	103.3	87.2	76.2	68.8	63.4	59.6	54.5	8.77
何小明	HXM	185	1	2	2	4	3	0	4	1	2	1	1	2	0	0	1	2	1.3	0.102	70.9	2.34	140.2	104.9	83.4	70.1	61.6	56.1	52.3	49.5	47.5	44.9	8.21	41.9	2.5	0.389	91.7	4.45	231.4	164.1	123.1	97.9	81.6	70.5	62.9	57.6	53.7	48.5	8.78
何小明	HXM	186	1	2	2	4	3	0	4	1	2	1	1	2	0	0	1	2	1.3	0.107	72.5	2.27	141.3	106.9	86	73.2	64.9	59.5	55.5	52.8	50.8	48.2	8.24	43.7	2.8	0.44	102.4	4.95	259.4	184.6	139.1	111	92.9	79.9	71.3	65.2	60.8	54.9	8.87
何小明	HXM	187	1	2	2	4	3	0	4	1	2	1	2	2	0	0	1	2	0.9	0.077	62.9	1.91	121.5	92.7	75.1	64.3	57.3	52.8	49.8	47.6	46	43.9	8.02	41	2	0.318	84.6	3.83	202	144.1	108.9	87.2	73.2	63.9	57.5	52.9	49.6	45.2	8.73
何小明	HXM	188	1	2	2	4	3	0	4	1	2	1	1	1	0	0	1	1	1.8	0.143	81.5	3.03	174.7	128.8	101	83.8	72.8	65.1	59.9	56.3	53.6	50.1	8.44	45.1	2.8	0.44	104.1	5.34	273.5	192.8	140	113.4	93.9	80.7	71.6	65.2	60.5	54.1	8.97
何小明	HXM	189	1	2	2	4	3	0	4	1	2	1	2	2	0	0	1	1	2.2	0.177	80.3	3.99	206.8	146.4	109.7	87	72.5	62.3	55.4	50.5	47	42.4	8.65	36.5	3.9	0.606	120.7	7.7	372.8	256.3	185.4	141.7	113	94	80.8	71.4	64.6	55.6	9.48
谢小军	XXJ	190	1	1	2	3	1	0	3	0	0	1	2	2	0	0	1	2	1.1	0.102	62	2.16	128.4	95.7	75.8	63.6	55.7	50.5	47.8	45.4	43.6	41.3	8.1	37.8	1.8	0.342	78.6	3.65	194.8	139.6	106.1	85.4	72.1	63.7	58.7	54.6	51.6	47.7	8.47
谢小军	XXJ	191	1	1	2	3	1	0	3	0	0	1	3	3	0	0	1	2	1	0.091	57.8	2.09	123.3	91.7	72.4	60.6	52.9	48.2	45.2	42.8	41.1	38.8	8.1	34.1	2	0.399	74	3.57	185.5	131.5	98.6	78.4	65.4	56.5	50.8	45.9	42.7	38.5	8.53
谢小军	XXJ	192	1	1	2	3	1	0	3	0	0	1	3	3	0	0	2	1	1.6	0.143	62.1	2.39	140.1	103.9	81.9	68.3	59.6	54.1	50.9	47.8	46.3	43.7	8.08	20.7	1.9	0.379	73.2	3.51	191.6	138.5	106.1	86.2	73.4	64.5	58.1	53.8	50.6	46.5	8.51
谢小军	XXJ	193	1	1	2	3	1	0	3	0	0	2	3	3	0	0	1	1	1	0.089	58	1.46	92.7	70.6	57.1	48.8	43.5	39.9	39.2	37.7	36.7	35.2	7.94	37.6	1.9	0.367	28.6	3.77	201.4	144.4	109.7	88.4	74.7	65.6	59.3	54.8	51.6	47.3	8.47
谢小军	XXJ	194	1	1	2	3	1	0	3	0	0	1	3	3	0	0	2	2	1.6	0.143	71.6	3.07	164.7	118.3	90	72.6	61.4	54.2	49.2	45.5	42.9	39.4	8.39	32.1	2.4	0.468	90.4	4.66	234.2	163.8	121	94.5	77.6	66	58.1	52.4	48.3	43	8.84
谢小军	XXJ	195	1	1	2	3	1	0	3	0	0	3	2	2	0	0	1	2	0.3	0.025	25.3	0.92	54.2	40.2	31.8	26.5	23.2	21	19.6	21.2	21.1	20.9	7.73	15.4	0.8	0.16	57.1	1.55	106.2	82.8	68.5	59.7	54.1	50.3	48.9	47.9	46.6	45.1	7.89
庞瑜	PY	196	2	1	2	3	3	0	4	0	2	1	2	2	1	0	1	1	2.1	0.176	86.3	3.97	209.6	149.6	113	90.5	76.1	66.2	59.5	54.8	51.4	46.8	8.61	42.4	2.5	0.399	94.4	4.73	243.6	172.1	128.6	101.8	84.6	73.3	65.5	59.5	55.9	50.5	8.8
庞瑜	PY	197	2	1	2	3	3	0	4	0	2	1	1	1	1	0	1	2	2.3	0.192	93.5	4.44	231.6	160.3	125	98.3	82.9	73.5	66.1	60.9	57.1	52	8.73	44.2	2.7	0.43	103.2	5.04	259.1	182.8	136.4	107.8	89.4	77.2	68.8	62.8	58.4	52.7	8.9
庞瑜	PY	198	2	1	2	3	3	0	4	0	2	1	2	2	0	0	1	1	2.6	0.223	92.3	4.77	235.4	158.9	121.1	92.4	75.8	65.7	57.9	52.3	48.2	42.8	8.89	34.1	2.8	0.448	97.9	5.41	268.6	186.8	137.1	106.4	86.8	73.2	64	57.4	52.7	46.4	8.94
庞瑜	PY	199	2	1	2	3	3	0	4	0	2	1	2	2	1	0	1	1	2	0.172	90	3.67	205	149.5	115.7	94.9	81.5	72.3	66	61.6	58.3	54.1	8.58	47.3	2.7	0.435	100.9	5.2	265.4	186.8	139	109.5	90.3	77.4	68.6	62.3	57.7	51.7	8.89
陈华权	CHQ	200	1	1	2	4	3	0	4	1	2	1	1	1	0	0	1	1	2.5	0.209	98.3	4.96	258.5	183.4	137.8	109.6	91.6	79.9	71.7	65.4	61.6	55.9	8.84	43.6	3.2	0.601	105.4	5.52	281.9	192	147.5	116.2	93.9	81.5	71.9	65.1	60.2	53.5	9.2
陈华权	CHQ	201	1	1	2	4	3	0	4	1	2	1	2	2	0	1	1	1	2.5	0.204	88	4.34	216.6	152	112.6	86.4	72.7	62.1	54.7	49.5	45.7	40.7	8.76	33.8	3	0.55	98.1	5.44	272	189.7	139.7	108.9	88.9	74.8	65.4	58.7	53.9	47.3	9.04
陈华权	CHQ	202	1	1	2	4	3	0	4	1	2	1	2	2	0	0	1	1	1.8	0.147	79.2	3.87	200.8	142.3	106.7	84.8	70.9	62.4	56.2	51.7	48.5	44.1	8.54	34.9	2.3	0.427	90.9	4.7	240.1	169	125.8	99.2	82.1	70.8	62.9	57.4	52.9	47.9	8.74
陈华权	CHQ	203	1	1	2	4	3	0	4	1	2	1	3	3	0	0	2	2	1.5	0.124	76.3	3.56	196.9	143.1	110.4	90.2	77.1	68.4	62.4	58.1	47.4	42.4	8.41	41.1	2.3	0.421	88.9	4.37	221.3	155.1	114.9	90.1	74.1	63.6	56.4	51.2	47.4	42.4	8.79
陈华权	CHQ	204	1	1	2	4	3	0	4	1	2	1	1	1	0	0	2	1	2.2	0.184	91.8	4.44	236.4	169.3	128.5	103.3	87	76.5	69.1	63.4	60	55	8.68	46.3	2.4	0.441	92.3	4.66	245.8	169.9	132.5	106.1	87.7	77.4	69.8	64.2	60.2	54.7	8.84
陈华权	CHQ	205	1	1	2	4	3	0	4	1	2	1	2	2	0	0	1	1	1.4	0.12	62.3	2.82	147	105	79.5	62.5	53.6	47	42.9	39.7	37.3	34.2	8.33	30.1	2.1	0.392	76.4	4.31	219.8	154.6	115	90.5	74.9	64.2	56.8	51.6	47.8	42.7	8.65
陈华权	CHQ	206	1	1	2	4	3	0	4	1	2	1	3	3	0	0	1	1	1.4	0.116	65.5	3.21	171.4	122.8	93.2	75	63.3	55.9	50.7	47	44.3	40.7	8.32	31.6	1.6	0.297	73.8	3.82	202.7	144.9	109.8	88.2	74.3	64.8	59.3	54.9	51.6	47.4	8.49
陈华权	CHQ	207	1	1	2	4	3	0	4	1	2	1	3	3	0	1	1	2	1.5	0.125	61.5	2.85	152.9	109.8	83.5	67.4	57	49.7	44.9	41.4	38.9	35.6	8.4	31	2.1	0.381	76.8	3.68	188.4	132.7	98.8	77.9	64.5	55.5	49.3	44.9	41.5	37.5	8.63
陈华权	CHQ	208	1	1	2	4	3	0	4	1	2	1	3	3	0	0	2	1	2.1	0.174	78.3	4.22	216.1	152.3	113.5	89.5	74.2	64.4	57.6	52.7	49.1	44.3	8.64	36.8	2.3	0.421	90.9	4.51	231.5	163.3	121.8	96.2	79.8	69.1	61.7	56.3	52.5	47.4	8.72
陈华权	CHQ	209	1	1	2	4	3	0	4	1	2	1	2	2	0	0	1	1	1.3	0.108	70.4	2.66	145.9	105.6	81.1	66	56.3	50.4	46.3	43.3	41.1	38.2	8.3	37	1.8	0.342	83.7	3.66	193	137.7	104	83.2	69.9	61.7	55.9	51.6	48.5	44.5	8.51
卢振燕	LZY	210	2	2	2	3	1	0	3	0	1	1	2	2	0	0	1	1	4.4	0.324	132	8.59	408	278.1	199.1	150.4	116.1	97	82.3	71.9	64.2	54.2	9.61	35.7	4.6	0.735	131.3	8.18	385.6	261.9	181	140.3	110	89.6	75.6	65.6	57.8	48.9	9.55
卢振燕	LZY	211	2	2	2	3	1	0	3	0	1	1	3	3	0	0	2	1	3.4	0.251	107.6	6.94	340.9	236	172.2	132.8	107.6	90.4	78.7	70.4	64.3	56.3	9.19	38.8	4.1	0.653	102.5	7.54	359	245	175.6	132.8	105.4	84.6	71	60.7	54.6	45.6	9.28
卢振燕	LZY	212	2	2	2	3	1	0	3	0	1	1	2	2	0	0	2	1	5.5	0.404	156.6	10.04	468.4	316	224	167.2	126.9	104.6	87.3	75	66.1	54.4	10.02	39.5	4.6	0.736	138.9	8.33	396.8	270.7	188.3	146.8	116.5	96.2	82.3	72.4	64.5	55.6	9.57
卢振燕	LZY	213	2	2	2	3	1	0	3	0	1	1	2	2	0	0	1	1	5.3	0.387	149.3	5.9	442.8	303.1	218.1	265.7	128.9	105.8	91.6	80.2	71.9	61.1	9.87	44.2	3.8	0.608	118.2	7.26	350.1	240.3	173.4	132.2	105.8	86.1	75.3	66.5	59.6	51.7	9.46
卢振燕	LZY	214	2	2	2	3	1	0	3	0	1	1	3	3	0	0	1	1	4.3	0.313	120.9	7.73	371.4	254.5	183.5	139.6	111.5	92	78.3	69.5	62.8	53.7	9.52	34	3.5	0.553	99.9	6.98	329.9	224.2	160	120.4	95	77.6	65.9	57.5	51.3	43.6	9.32
邓英昌	DYC	215	1	1	2	3	1	0	3	0	0	1	3	3	0	0	1	1	2.5	0.209	87.5	4.38	220.7	154.4	114.1	89.2	73.3	62.5	55.1	49.9	46.1	41	8.75	36.2	3.1	0.5	98.4	5.83	287.3	199.1	145.5	112.4	91.2	76.4	66.3	58.5	54	47.2	9.07
邓英昌	DYC	216	1	1	2	3	1	0	3	0	0	1	2	2	0	0	1	1	3.1	0.257	111.9	5.4	280.2	198.5	148.8	118.1	98.4	85.8	76.9	70.5	65.8	59.6	9.11	45.9	3	0.484	101	5.29	270.1	190.1	141.4	111.4	92.1	78.2	68.9	62.4	57.7	51.4	8.97
邓英昌	DYC	217	1	1	2	3	1	0	3	0	0	1	3	3	0	0	1	1	1	0.085	61.5	2.23	135.5	101.8	81.3	68.7	60.5	55.1	51.5	49.9	49.7	47.6	7.99	41.8	2.1	0.334	81.1	3.8	198.4	140.9	105.9	84.3	70.4	61.5	55.3	50.8	47.6	43.3	8.63
张玉娟	ZYJ	218	2	1	1	4	3	1	4	0	2	1	1	1	0	1	1	1	2.2	0.168	93	3.3	184	134	103.7	84.9	73.3	64.8	60.1	56.3	53.5	49.8	8.58	6.8	2.4	0.513	94.4	3.95	214.1	154.4	118	95.6	81.2	71.3	64.4	59.9	56.5	52	8.67
张玉娟	ZYJ	219	2	1	1	4	3	1	4	0	2	1	2	2	0	1	1	1	2.4	0.183	95.8	4.18	224	160.9	122.4	98.7	83.2	72.6	65.4	60.4	56.7	51.8	8.71	45.4	2.4	0.496	95.5	4.42	234.6	162.8	124.1	102.1	85.8	73.8	67.1	61.3	57.9	52.8	8.7
张玉娟	ZYJ	220	2	1	1	4	3	1	4	0	2	1	1	1	1	0	1	1	3	0.224	112.9	5.74	295.9	209	156.2	123.6	102.5	88.4	78.7	71.8	66.7	59.8	9.05	46.2	2.8	0.598	105.5	5.05	262.6	186.3	139.9	111.2	92.7	80	71.4	65.3	60.9	55	8.96
张玉娟	ZYJ	221	2	1	1	4	3	1	4	0	2	1	2	2	0	0	2	1	3	0.224	105.3	5.77	288.1	200.8	147.7	114.9	93.8	79.6	69.8	62.9	57.4	51.2	9.01	41.5	2.7	0.565	98.5	5.07	259.1	182.4	135.7	107	88.2	75.3	66.6	60.4	55.9	50	8.86
黄福运	HFY	222	1	2	1	4	3	0	4	1	1	1	3	3	0	0	2	1	2.6	0.206	85.7	4.59	226.7	157.3	115	89	71.9	60.4	52.6	47	43	37.6	8.88	28.6	2.8	0.493	94.7	5.12	255.2	177.7	130.6	101.5	82.9	70.5	62	55.9	51.445.6		8.9
黄福运	HFY	223	1	2	1	4	3	0	4	1	1	1	1	1	0	1	1	1	2.2	0.175	91	4.24	225.1	161	119.1	98	82.5	72.1	65	59.9	56.2	51.3	8.68	43.9	1.9	0.342	90.3	3.91	214	154.9	119	96.8	82.6	73.3	66.9	62.3	58.9	54.5	8.59
黄福运	HFY	224	1	2	1	4	3	0	4	1	1	1	1	1	0	0	1	2	1.9	0.152	84.4	3.83	206.6	148.6	113.4	91.6	77.8	68.5	62.1	57.5	54.2	49.8	8.58	40	2.1	0.373	90.4	4.18	221.9	158.8	120.3	96.6	81.6	71.6	64.7	59.7	56.1	51.4	8.65
黄福运	HFY	225	1	2	1	4	3	0	4	1	1	1	2	2	0	0	1	2	1.8	0.146	76.3	3.86	194.6	131.8	100.8	78.9	63.7	55.2	49.6	45.1	41.5	37.4	8.5	32.7	1.8	0.317	78.4	3.53	182.6	129.3	96.8	76.8	64	56	50.3	46.2	43.2	39.3	8.55
黄福运	HFY	226	1	2	1	4	3	0	4	1	1	1	1	1	0	1	1	1	1.9	0.154	83.8	3.38	186.2	131.2	104	84.8	71.4	63.5	58.4	54.4	51.2	47.6	8.51	41.4	1.7	0.308	79.2	3.29	182.6	132.7	102.4	83.8	71.8	63.8	58.2	54.3	51.4	47.7	8.48
黄福运	HFY	227	1	2	1	4	3	0	4	1	1	2	2	2	0	1	1	1	1.5	0.115	66	2.54	145.8	107.4	84.1	69.6	60.5	54	49.7	46.7	44.5	41.6	8.33	35.9	1.6	0.291	72.3	2.93	160.4	116.1	87.1	72.5	62.3	55.4	50.6	47.2	44.7	41.3	8.37
黄福运	HFY	228	1	2	1	4	3	0	4	1	1	2	2	2	0	0	1	1	2	0.155	82.6	3.77	202.2	145.2	110.5	89.1	75.5	66.1	59.7	55.2	51.8	47.5	8.52	40	2.2	0.383	88.6	4.08	216.3	154.8	114.3	94	79	69.1	62.2	57.4	53.8	48.9	8.63
龙超长	LCC	229	1	1	2	4	1	0	4	0	1	1	2	2	0	1	1	1	1.6	0.159	55.6	2.49	127.6	89.8	66.9	52.8	43.7	37.7	33.4	30.4	28.2	25.3	8.32	25.4	2.1	0.384	68.3	3.65	181.5	126.3	90.2	72	58.8	49.9	43.6	39.2	35.9	31.7	8.59
龙超长	LCC	230	1	1	2	4	1	0	4	0	1	1	3	3	0	0	2	2	1.5	0.15	78.9	3.34	182.6	132.1	99.1	82.5	70.4	62.7	58	54.3	51.6	48	8.49	41.3	2.4	0.432	68.6	4.43	227.4	160.4	116.6	94.6	78.5	68	60.3	55	51.1	46	8.81
龙超长	LCC	231	1	1	2	4	1	0	4	0	1	2	3	3	0	0	2	1	1.7	0.167	83.6	3.58	196.9	142.7	109.8	89.5	76.6	68.9	63.3	59.2	56.2	52.3	8.52	43.6	2	0.363	87.8	3.76	208.6	151.7	117.2	95.8	82.2	72.9	66.5	62	58.7	54.4	8.61
陈运娥	CYE	232	2	2	2	3	3	1	4	0	2	1	3	3	0	0	1	1	1.9	0.15	77.5	3.55	190.3	136.6	103.9	83.7	70.8	62.1	56.2	51.7	48.9	44.9	8.57	39.8	2.4	0.449	86.9	4.39	223.5	157	116.6	91.7	75.7	64.8	57.4	52.2	48.4	43.3	8.75
陈运娥	CYE	233	2	2	2	3	3	1	4	0	2	1	2	2	0	0	1	1	1.6	0.124	78.4	3.13	177.3	130	101.2	83.5	72.1	64.5	59.2	55.5	52.7	49.2	8.38	42.3	2.1	0.387	91.1	4.1	220.9	158.8	121.1	97.8	82.7	72.8	65.9	60.6	57.4	52.7	8.63
陈运娥	CYE	234	2	2	2	3	3	1	4	0	2	1	2	2	0	0	1	2	1.5	0.115	68.1	2.7	147.8	107	82.2	66.9	57.1	50.3	46	42.7	40.4	37.1	8.25	34.5	2.2	0.401	88.9	4.21	216.8	153.1	114.3	90.4	75.1	65	58.2	53.3	49.3	44.7	8.67
陈运娥	CYE	235	2	2	2	3	3	1	4	0	2	1	2	2	0	0	1	1	1.8	0.138	80.9	3.26	183.5	134.2	104.2	85.7	73.9	65.1	60.2	56.2	53.4	49.5	8.44	43.2	2.3	0.431	96.6	4.37	231.2	165.2	125	100.2	84.3	73.6	66.4	61.2	57.1	52.2	8.77
陈运娥	CYE	236	2	2	2	3	3	1	4	0	2	1	2	2	0	0	1	1	1.7	0.132	79.3	3.21	181.3	136.6	103.2	85	73.2	65.1	59.7	55.8	52.9	49.2	8.4	42.6	2.7	0.491	102	4.98	259.3	183.9	138.1	109.8	91.5	79.2	70.7	64.7	60.3	54.6	8.85
陈运娥	CYE	237	2	2	2	3	3	1	4	0	2	1	3	3	0	0	2	1	1	0.079	69.8	2.97	162.9	118	88.6	73.8	63	57	53.1	49.9	47.6	44.5	8.26	36.1	2.3	0.433	87	5.46	271.9	189.3	139	108.1	88.2	75.4	66.5	60.1	55.4	49.2	8.83
陈运娥	CYE	238	2	2	2	3	3	1	4	0	2	2	3	3	0	0	1	1	0.8	0.063	70.4	2.24	138.1	104.2	83.5	70.8	62.7	57.6	54.9	52.5	50.8	48.5	8.01	42.2	2.4	0.443	99.7	4.55	242.1	173.3	131.5	105.7	89.2	77.7	69.9	64.4	60.4	55.1	8.78
陈运娥	CYE	239	2	2	2	3	3	1	4	0	2	3	3	3	0	0	1	1	0.7	0.051	46.3	1.39	90.9	68.2	57	49.1	44	40.6	39.1	37.8	36.7	35.2	7.8	29.9	2.2	0.403	72.9	3.89	196.5	137.6	101.8	79.7	65.6	55.7	49	44.3	40.8	36.3	8.64
陈运娥	CYE	240	2	2	2	3	3	1	4	0	2	1	2	2	0	0	2	1	2.3	0.181	89.6	4.97	254	178.8	133	104.8	86.7	74.4	66	59.5	55.7	49.9	8.91	39.4	3.6	0.657	115.7	6.83	334.8	231.5	168.6	129.9	105	87.9	76.3	68.1	62.1	54.2	9.25
李金华	LJH	241	1	1	2	4	3	0	4	1	2	1	3	3	0	0	2	1	1.3	0.153	80.1	3.1	171	127.9	95.7	78.1	66.8	59.3	56.7	54.2	52	49	8.11	38	2.3	0.531	75.1	4.74	230.2	158.6	115	88.1	70.9	59.7	52	47	42.4	37.1	8.83
李金华	LJH	242	1	1	2	4	3	0	4	1	2	1	3	3	0	1	1	1	1.3	0.156	59.2	2.69	137.1	96.5	71.7	56.5	46.7	40.3	36.5	33.9	31.6	28.7	8.28	26.1	2	0.457	58.5	3.42	169.1	117.8	85.8	66.4	54	45.8	40.1	35.9	32.9	29.2	8.56
李金华	LJH	243	1	1	2	4	3	0	4	1	2	1	1	1	0	1	1	1	1.7	0.207	73.9	3.12	173.1	125.9	97.2	79.5	68.2	60.8	55.6	51.6	49.2	45.6	8.45	38.1	2	0.465	79.5	3.49	189.1	135.4	102.8	84.3	69.7	60.9	55.3	50.5	47.4	43.3	8.6
李金华	LJH	244	1	1	2	4	3	0	4	1	2	2	2	2	0	0	1	1	2	0.242	78.7	3.53	192.6	139.2	106.6	86.6	73.7	64.7	58.5	54.2	51.1	46.9	8.52	39.7	2.2	0.504	85.3	3.92	210.8	151.5	115.4	93.2	78.9	68.8	61.9	57.1	53.6	49	8.64
李金华	LJH	245	1	1	2	4	3	0	4	1	2	1	2	2	1	0	1	1	1.3	0.161	67.1	2.94	157.7	113.2	86.1	69.4	58.7	51.8	47.2	43.9	41.4	38.2	8.39	29.8	2	0.462	73.9	4.04	204.7	143.6	106.5	83.5	68.8	59	52.4	47.6	43.8	39.5	8.69
李金华	LJH	246	1	1	2	4	3	0	4	1	2	1	2	2	0	0	1	1	2.7	0.327	92.8	5.11	252.2	174.9	127.9	98.9	80.3	68	59.5	52.9	49	43.2	8.91	33.3	3.2	0.73	98.5	5.71	278.5	192.2	139.7	107.3	86.6	71.8	62	55	49.9	43.3	9.06
李金华	LJH	247	1	1	2	4	3	0	4	1	2	1	2	2	0	0	1	1	1.3	0.16	66.1	2.39	144.6	108.5	86.5	72.9	64.2	58.7	54.8	52	49.9	47.3	8.18	40.5	2.2	0.506	84.8	4.05	215.4	154.2	117	94	79.3	69.2	62.4	57.5	53.9	49.2	8.65
吴吉方	WJF	248	1	2	2	3	3	0	4	1	1	1	2	2	1	0	1	1	1.5	0.166	64.9	3.14	169.7	122.1	93.2	75.4	63.9	57.4	52	48.4	45.8	42.3	8.35	30.6	2.2	0.391	82.3	4.19	215.2	151.8	113.2	89.4	74.1	64.3	57.7	52.9	49	44.5	8.68
吴吉方	WJF	249	1	2	2	3	3	0	4	1	1	1	1	1	0	0	1	1	1.7	0.187	72.7	3.36	183.2	132.4	99.2	82.5	70.3	61.1	56.1	52.1	48.9	45.2	8.43	38.7	2.4	0.416	92	4.8	244.4	167.4	126	100.4	85.2	73.6	65.6	59.9	55.8	50.4	8.79
吴吉方	WJF	250	1	2	2	3	3	0	4	1	1	1	2	2	0	0	1	1	1.6	0.176	70.3	3.08	167.2	120.6	90.1	74.7	63.5	55.5	51.4	47.6	44.8	41.6	8.4	37.3	2.2	0.385	81.7	4.37	220.7	150.7	113	89.7	76	65.6	58.5	53.4	49.7	44.8	8.72
吴吉方	WJF	251	1	2	2	3	3	0	4	1	1	1	3	3	0	0	1	1	1.4	0.154	62.6	2.97	159	114	86.7	69.9	59.2	52.1	47.4	43.9	41.2	38	8.33	30.7	2.3	0.407	78.8	4.1	210.9	148.9	111.3	88	73.1	63	56.2	51.3	47.7	42.8	8.68
吴吉方	WJF	252	1	2	2	3	3	0	4	1	1	1	2	2	0	0	1	2	1.2	0.124	66.5	2.32	140.7	105.6	84.2	71	62.8	56.9	53.2	50.5	48.6	46	8.17	38.7	1.9	0.33	81.6	3.31	186.5	136.4	105.9	87.1	75	66.9	61.2	57.2	54.3	50.5	8.64
吴吉方	WJF	253	1	2	2	3	3	0	4	1	1	1	3	3	0	0	2	2	1.4	0.147	63.7	2.86	152.9	109.7	83.4	67.2	56.8	50	45.7	42.5	40.1	36.9	8.3	33.4	2.4	0.417	81.8	4.29	218.5	153.6	114.2	89.8	73	63.8	56.5	51.4	47.7	42.6	8.6
吴吉方	WJF	254	1	2	2	3	3	0	4	1	1	2	1	1	1	0	1	2	0.6	0.066	48.4	1.09	83.1	66.6	56.6	50.4	46.5	43.6	41.9	40.5	39.7	38.4	7.84	36.6	1.6	0.278	68	2.7	155	113.5	86.4	74	62.7	55.9	51.2	47.9	45.4	42.3	8.37
吴吉方	WJF	255	1	2	2	3	3	0	4	1	1	3	2	2	0	0	1	1	1.1	0.116	52.3	1.79	111.3	84.3	67.9	57.7	51.3	46.9	44	41.8	40.3	38.4	7.98	34.9	1.5	0.267	75.7	2.62	157.4	114.7	93.6	78.7	69.2	62.8	58.5	55.3	52.9	50.1	8.29
吴吉方	WJF	256	1	2	2	3	3	0	4	1	1	3	2	2	0	0	1	1	0.7	0.074	55.8	1.64	114.7	89.9	75	65.5	59.6	55.6	52.9	51.5	50.6	49.2	7.88	44.4	1.6	0.283	76.2	3.11	182.2	135.2	106.6	89	77.7	70.2	65	61.4	59.7	56.6	8.35
吴吉方	WJF	257	1	2	2	3	3	0	4	1	1	1	2	2	0	1	1	1	2.4	0.261	82.3	4.5	224.3	156.2	114.7	89.2	72.8	61.7	54.1	48.7	44.4	39.5	8.77	31.2	2.8	0.492	92.2	5.11	251.8	174.5	127.5	98.5	80.1	66.8	59.4	53.3	48.9	42.9	8.99
傅桂广	FGG	258	1	1	1	2	3	0	4	0	2	1	2	2	0	0	1	1	2.9	0.231	102.8	5.33	270.4	189.7	140.7	110.4	91	77.8	68.8	61.9	57.7	51.4	8.96	41.5	2.7	0.668	101.8	5.27	269.3	189.6	137.4	111.2	90.4	79.1	70.3	64	59.5	53.4	8.9
傅桂广	FGG	259	1	1	1	2	3	0	4	0	2	1	1	1	1	0	1	1	2.7	0.22	100.7	5.01	257	181.2	135.2	106.7	88.3	76	67.5	61	57.1	51.1	8.92	42	2.7	0.657	100	4.93	253.4	178.8	130	105.5	85.8	75.1	66.7	60.7	56.4	50.7	8.96
傅桂广	FGG	260	1	1	1	2	3	0	4	0	2	1	3	3	0	0	1	1	2	0.16	83.1	3.85	204.9	146.7	111.2	89.4	75.2	65.5	59	53.9	50.9	46.2	8.6	38.6	2.1	0.508	83.7	4.09	214.5	152.7	112.2	91.9	75.8	67	60.1	55.2	51.6	46.9	8.67
傅桂广	FGG	261	1	1	1	2	3	0	4	0	2	1	1	1	1	1	1	2	1.3	0.102	66.3	2.08	125.4	94	73.5	63.1	55.6	50.6	47.1	44.6	42.8	40.4	8.19	38.7	1.4	0.338	69.3	2.33	136.8	101.5	80	66.8	58.4	52.8	48.9	46.2	44.1	41.5	8.24
傅桂广	FGG	262	1	1	1	2	3	0	4	0	2	1	3	3	0	1	1	1	2.3	0.187	90.5	4.25	224.9	160.6	118.5	97.3	81.4	70.7	63.4	58.2	54.4	49.3	8.72	42.6	2.3	0.558	90	3.99	213.3	153	116.2	93.6	78.9	69	62.2	57.3	53.9	49.3	8.66
傅桂广	FGG	263	1	1	1	2	3	0	4	0	2	2	2	2	0	1	1	1	1.3	0.101	69.4	2.49	148.1	110.4	87.4	73.3	64.4	58.5	54.4	51.5	49.4	46.5	8.2	41.5	1.3	0.327	72.2	2.94	167.6	123.2	96.2	79.5	68.2	62.2	57.3	53.9	51.4	47.7	8.28
傅桂广	FGG	264	1	1	1	2	3	0	4	0	2	2	2	2	0	1	1	1	1.2	0.097	60.7	2.27	134.7	100.4	79.5	66.7	58.4	52.6	48.7	45.9	44	41.2	8.15	36.8	1.3	0.322	63.1	2.58	148.3	109.3	85.6	71	60.9	55.3	51	47.9	45.7	42.6	8.2
傅桂广	FGG	265	1	1	1	2	3	0	4	0	2	1	1	2	0	1	1	1	1.2	0.093	61.6	2.13	129.3	97.1	77.5	65.4	57.5	52.2	48.8	46	43.9	41.6	8.15	37.3	1.2	0.301	61.5	2.29	132.4	97.7	76.6	63.6	55.2	49.9	46.1	43.4	41.5	38.9	8.2
傅桂广	FGG	266	1	1	1	2	3	0	4	0	2	1	2	2	0	1	1	1	1.7	0.14	81.5	3.4	190.7	139.3	108	88.7	76.3	67.8	62	57.9	54.9	50.9	8.47	44.6	1.4	0.336	72.5	2.61	155	115.5	91.4	76.6	67.1	60.6	56.2	53.1	50.8	47.8	8.24
黄斌情	HBQ	267	1	2	2	4	3	0	4	0	2	1	1	1	0	0	1	1	2.2	0.183	91.9	4.07	218.7	157.1	119.6	96.5	81.7	72	65.2	60.4	56.8	52.2	8.68	44	2.8	0.419	102.9	5	258.3	182.7	136.8	108.4	90.2	78	69.6	63.8	59.3	53.5	8.92
黄斌情	HBQ	268	1	2	2	4	3	0	4	0	2	1	3	3	0	0	2	1	2.3	0.189	101.2	4.88	254.1	180.3	135.4	107.8	90.1	79	71.2	65.5	61	55.9	8.89	47.6	3.3	0.506	112.3	6.33	315.9	220.1	161.9	126	103	85.3	75.6	67.8	62.2	54.8	9.18
黄斌情	HBQ	269	1	2	2	4	3	0	4	0	2	2	2	2	0	0	1	1	2.6	0.211	101.1	4.35	233.6	167.9	127.9	103.2	87.4	76.4	68.9	63.6	59.4	54.7	8.9	47.1	3.3	0.499	109.1	5.8	291.7	197.3	150.6	117.7	96.5	79.9	70.9	63.8	58.6	51.7	9.15
黄斌情	HBQ	270	1	2	2	4	3	0	4	0	2	1	3	3	0	0	1	1	2.2	0.183	75.4	3.78	189.9	132.7	97.9	76.5	62.7	53.5	47.5	43.1	39.6	35.6	8.7	30.9	2	0.309	78.3	3.8	190.5	128.6	98	76.4	62.6	52.8	47.7	43.3	40.1	35.8	8.72
黄斌情	HBQ	271	1	2	2	4	3	0	4	0	2	1	1	1	1	0	1	2	1.8	0.151	80.8	3.18	178.6	130.5	101.3	83.2	71.6	63.8	58.4	54.6	51.8	48.2	8.48	42.6	2.4	0.367	92.9	4.49	234.9	167	125.8	100.1	83.6	72.5	64.8	59.4	55.5	50.3	8.79
黄斌情	HBQ	272	1	2	2	4	3	0	4	0	2	1	1	1	1	1	1	1	1.8	0.148	83.9	3.03	175.9	130	102.1	84.9	74.1	67.2	62.4	58.9	56.3	52.9	8.45	46.2	2.5	0.385	102	4.49	240.4	172.5	131.2	105.7	90.7	78.9	71.4	66.1	62.3	57.1	8.85
黄斌情	HBQ	273	1	2	2	4	3	0	4	0	2	2	1	1	0	0	1	1	2.8	0.226	98.3	5.28	267.1	187.2	138.7	108.8	89.6	76.8	67.9	61.6	57.1	51	8.95	41.4	3.5	0.531	115	6.58	325.6	226.1	165.6	128.3	104.3	88.1	77	69.1	63.3	55.8	9.26
黄斌情	HBQ	274	1	2	2	4	3	0	4	0	2	2	1	1	1	1	1	1	1.2	0.095	63.3	2.56	147.4	108.7	85.2	70.7	60.7	55.5	51.4	48.4	46.3	43.4	8.24	37.8	2	0.309	83.8	3.96	209	149.1	112.7	90.2	75.8	65.4	59.5	54.8	51.4	46.8	8.61
黄斌情	HBQ	275	1	2	2	4	3	0	4	0	2	3	2	2	0	0	1	1	1.2	0.098	57.8	2.59	144.6	105.4	81.6	66.9	57.4	50.9	47.4	44.4	42.2	39.4	8.26	33.9	1.7	0.262	76.5	3.58	190.8	136.6	103.6	83.3	70.3	62	56.3	52.1	49.1	45	8.58
杨培飞	YPF	276	1	2	1	4	3	0	4	1	2	1	3	3	0	0	1	2	1.2	0.073	75.3	2.61	153.8	114.3	90.3	75.5	66	60	56	52.8	50.9	48	8.24	44.2	1.9	0.348	83.4	3.82	206.7	149	113.9	92.2	78.3	69.2	62.8	58.3	55	50.7	8.6
杨培飞	YPF	277	1	2	1	4	3	0	4	1	2	1	2	2	0	0	1	1	2.4	0.148	87.2	4.86	238.6	165.1	120.3	92.7	75.3	63.7	55.7	50	45.8	40.3	8.89	32.1	2.2	0.413	88.3	4.6	234	164.4	122.1	96	79.3	68.5	60.9	55.5	51.5	46.3	8.7
杨培飞	YPF	278	1	2	1	4	3	0	4	1	2	1	2	2	0	0	1	1	1.3	0.076	71.4	2.46	146.7	109.5	86.8	72.8	64.6	58	54	51.1	48.8	46.2	8.35	39.7	1.9	0.35	81.1	3.41	189.7	138.1	106.7	87.3	74.9	66.9	61.3	57.3	54.3	50.4	8.6
杨培飞	YPF	279	1	2	1	4	3	0	4	1	2	1	2	2	0	0	1	1	1.3	0.075	67.8	2.34	134.2	98.8	77.2	63.9	55.5	49.7	46.3	43.5	41.5	38.9	8.3	37.2	1.3	0.241	70.2	2.63	149.7	110	85.8	70.9	61.3	55.4	51.2	48.1	45.9	42.9	8.29
杨培飞	YPF	280	1	2	1	4	3	0	4	1	2	1	1	1	1	0	1	1	1.6	0.092	82.9	2.59	161.9	122.8	99	84.3	74.9	68.1	64.3	61.3	59	56.1	8.37	48.4	2.1	0.392	95.8	3.77	211.8	154.8	120.2	98.8	85.1	76.1	69.9	65.5	62.3	58	8.64
杨培飞	YPF	281	1	2	1	4	3	0	4	1	2	1	1	1	0	1	1	1	2.1	0.123	83	3.89	202.1	143.2	107.4	85.3	71.2	62	55.6	51	47.6	43.2	8.61	36.3	2.2	0.402	87.8	3.81	201.4	143.7	108.6	87	73	63.8	57.5	53	49.7	45.2	8.62
杨培飞	YPF	282	1	2	1	4	3	0	4	1	2	2	1	1	0	0	1	1	1.3	0.077	60	2.82	151.6	108.9	83	67	56.9	50.4	45.8	42.5	40.1	37	8.23	33.8	1.5	0.286	70.9	3.27	173.6	124.1	94	75.5	63.8	55.9	50.9	47.2	44.4	40.7	8.43
杨培飞	YPF	283	1	2	1	4	3	0	4	1	2	2	3	3	0	1	1	1	0.5	0.027	36	1.6	86.4	60.3	47.4	38.3	32.5	29.9	27.8	26.1	25	23.4	8.02	20.8	0.7	0.132	37.2	1.68	87.7	62.3	46.7	37.3	31.4	28.2	25.7	23.9	22.5	20.8	8
杨培飞	YPF	284	1	2	1	4	3	0	4	1	2	3	1	1	0	1	1	1	0.8	0.05	63.3	1.8	120	92.7	76.1	65.9	59.3	55.3	52.6	50.6	49.1	47.1	8.03	43.4	1.5	0.272	74.5	2.85	163.8	120.7	94.6	78.4	68.2	61.5	56.9	53.5	51.1	47.9	8.37
杨培飞	YPF	285	1	2	1	4	3	0	4	1	2	3	3	3	0	0	1	1	0.2	0.009	34	1.14	74.5	58.6	45.9	40.2	36	33.5	32.2	31	30.1	28.9	7.75	24.1	0.9	0.169	46.4	2.2	120	86.8	66.6	54.1	46.1	41.4	39	36.8	35.1	32.8	8
杨培飞	YPF	286	1	2	1	4	3	0	4	1	2	3	3	3	0	0	1	1	0.8	0.049	43.8	1.79	102.6	75.6	59.1	49	42.5	38.3	35.4	33.4	31.8	29.8	7.96	24	1.1	0.21	64	2.71	152.2	111	88.2	70.8	60.9	54.9	51.1	48.2	46	43.1	8.07
许绍强	XSQ	287	1	2	2	4	3	0	4	0	1	1	2	2	0	0	1	1	1.6	0.121	78	3.05	169.4	123.3	95.2	77.9	66.8	59.7	55.2	51.8	49.2	45.8	8.39	42.6	2.6	0.382	98.5	5.06	257.4	180.9	134.4	105.7	87.3	75.1	66.6	60.6	56.2	50.4	8.88
许绍强	XSQ	288	1	2	2	4	3	0	4	0	1	1	3	3	0	0	2	1	1.3	0.103	65.4	2.56	150.4	111.7	88.2	73.7	64.4	58.5	54.6	51.6	49.5	46.5	8.17	42.7	2.3	0.341	93.2	4.62	243.6	173.6	131.1	104.9	88	76.8	69	63.5	59.5	54.2	8.73
许绍强	XSQ	289	1	2	2	4	3	0	4	0	1	1	2	2	0	0	2	2	1.7	0.128	76.2	3.1	167.1	120.2	91.7	74.2	62.9	55.7	50.8	46.9	44.5	41	8.4	38.7	2.4	0.345	97.8	4.63	242.6	172.5	129.9	103.6	86.8	75.9	68.3	62.8	58.8	53.5	8.8
许绍强	XSQ	290	1	2	2	4	3	0	4	0	1	1	2	2	0	0	1	1	1.5	0.117	70	3.03	158	112.2	84.4	67.2	56.3	49.2	44.5	40.7	38.4	35.1	8.41	32.5	2.5	0.364	92.4	5.2	258.7	180.1	128.6	102.7	83.8	71.3	62.7	56.5	52	46.1	8.91
许绍强	XSQ	291	1	2	2	4	3	0	4	0	1	1	3	3	0	0	2	1	2.1	0.162	85.4	3.9	206.2	147.2	111.3	89.2	75.1	65.7	59.3	54.3	51.3	46.9	8.67	41.9	3.1	0.448	100.2	5.48	271.2	188.3	134	106.7	86.8	73	63.7	57	52.2	45.8	9.08
许绍强	XSQ	292	1	2	2	4	3	0	4	0	1	1	3	3	0	0	2	1	1.5	0.116	73.5	3.07	172.9	126.4	98.2	80.8	69.6	62.3	57.3	53.7	51.1	47.6	8.33	38.1	2.7	0.393	104.2	5	262.5	186.9	140.9	112.6	95.6	81.4	72.7	66.6	62.2	56.3	8.9
许绍强	XSQ	293	1	2	2	4	3	0	4	0	1	1	2	2	0	0	1	1	1.6	0.124	60.8	2.81	150.4	107.9	82.1	66.2	55.9	48.5	44.2	40.9	38.4	35.2	8.34	32.9	2.3	0.333	90	4.68	242.7	171.9	128.8	102.3	85.5	74.4	66.9	61.4	57.5	52.2	8.77
许绍强	XSQ	294	1	2	2	4	3	0	4	0	1	1	1	1	1	0	1	2	1.8	0.142	82.5	3.43	191.9	140	108.5	89	76.5	68	62.2	58.1	55.1	51.1	8.52	43.8	2.6	0.373	101	4.6	241.6	171.9	129.6	103.5	86.7	75.5	67.7	62.2	58.2	52.9	8.85
许绍强	XSQ	295	1	2	2	4	3	0	4	0	1	1	3	3	0	0	2	1	1.5	0.115	65.2	2.79	152	109.8	84.2	68.4	58.2	51.5	47	43.7	41.3	38.1	8.29	32.1	2.2	0.327	84.4	4.16	214.9	142.7	113.7	90.1	75	64.4	57.3	52.3	48.6	43.8	8.66
许绍强	XSQ	296	1	2	2	4	3	0	4	0	1	2	2	2	0	0	1	2	1.9	0.148	81.8	3.69	199.2	143.3	109.4	88.4	75	66	59.9	55.5	52.3	48.2	8.54	40.8	2.6	0.372	100.6	5.08	261.5	184.7	138	109.2	90.8	78.3	70	64	59.6	53.8	8.85
潘飞武	PFW	297	1	2	2	3	2	0	3	1	1	1	3	3	0	0	1	2	1.4	0.125	92.1	2.85	179.3	136.2	109.9	93.8	82.4	76.8	72.3	68.8	66.6	63.4	8.36	56.9	2.1	0.442	83.9	4.03	216.2	155.3	118.3	95.4	80.8	69.8	62.4	57.3	53.6	48.7	8.68
潘飞武	PFW	298	1	2	2	3	2	0	3	1	1	1	1	1	0	1	1	1	0.8	0.07	49.6	1.48	94.4	73.8	57.3	50	44.6	41	38.5	36.8	35.5	33.8	7.92	32.1	1.1	0.178	53.6	2.03	120	89.3	70.6	59	51.7	46.9	43.5	41.1	39.4	37.1	7.97
潘飞武	PFW	299	1	2	2	3	2	0	3	1	1	1	1	1	0	1	1	2	0.6	0.05	79.8	0.29	73.2	68.9	66.2	64.6	63.7	64.2	64.6	64.6	64.6	64.6	8.13	62.4	1.6	0.291	72.3	2.87	160.9	117.4	91	74.7	64.2	57.5	52.9	49.5	47.1	44	8.35
潘飞武	PFW	300	1	2	2	3	2	0	3	1	1	1	1	1	0	1	1	1	1.6	0.142	69.9	2.87	160.7	117.3	90.9	74.6	64.2	56.9	52	48.8	46	42.7	8.39	36.6	2	0.457	58.5	3.13	169.1	121.7	92.9	75.1	63.8	56.4	51.3	47.6	44.9	41.4	8.45
潘飞武	PFW	301	1	2	2	3	2	0	3	1	1	1	1	1	0	0	1	1	2.1	0.184	87.7	3.71	205.2	149	114.8	93.8	80.2	71.1	64.7	60.3	57	52.6	8.54	47.2	2.2	0.372	92.7	3.62	198.5	143.7	110.4	89.9	76.7	67.6	61.4	57	53.8	49.7	8.61
石柳宁	SLN	302	1	1	1	4	2	0	4	0	2	1	1	1	0	0	1	1	1.3	0.11	72.4	2.55	153.2	114.6	91.2	76.8	67.6	61.6	57.4	54.4	52.2	49.4	8.28	44	1.9	0.391	85.5	3.46	193	140.6	108.7	89.1	75.4	68	62.2	58.1	55.1	51.2	8.6
石柳宁	SLN	303	1	1	1	4	2	0	4	0	2	1	2	2	0	0	1	1	1.7	0.147	76.6	3.2	176.3	127.9	96.1	80.2	68.5	60.6	55.2	51.4	48.6	44.9	7.88	40.7	2.5	0.521	97.7	4.61	239.1	169.4	127	100.8	83.9	72.4	64.6	59	55	49.7	8.25
石柳宁	SLN	304	1	1	1	4	2	0	4	0	2	1	2	2	0	0	1	1	1.6	0.135	73.7	3.1	171.5	124.7	96.2	78.6	66.4	59.7	54.5	50.8	48.1	44.5	8.33	39.9	2.5	0.515	93.6	4.45	234.1	166.8	125.8	100.5	84.3	72.9	65.3	59.8	55.9	50.7	8.75
石柳宁	SLN	305	1	1	1	4	2	0	4	0	2	1	1	1	0	1	1	2	1	0.088	58.9	1.76	114.6	88	70.6	61.9	55.5	51.1	48.2	46	44.5	42.4	8.02	36.2	1.4	0.294	70.1	2.56	150.8	112	88.6	74.1	64.8	58.8	54.7	51.7	49.5	46.6	8.37
石柳宁	SLN	306	1	1	1	4	2	0	4	0	2	1	3	3	0	0	1	1	0.7	0.059	56.2	1.39	100.6	79.6	66.8	58.9	53.9	50.6	48.3	46.7	45.4	43.9	7.88	40.7	1.4	0.28	72.5	2.69	157.9	117.3	92.5	77.2	67.5	61.2	56.8	53.6	51.3	48.3	8.25
何仁宣	HRX	307	1	2	1	3	1	0	3	1	0	1	3	3	0	0	1	1	1.9	0.163	82.1	3.64	198.7	143.6	110.1	89.4	76	66.9	60.7	55.9	53	48.8	8.51	42	2.4	0.566	90.8	4.2	222.6	154.3	120.5	96.7	81.3	70.6	63.3	58.2	54.5	49.6	8.73
何仁宣	HRX	308	1	2	1	3	1	0	3	1	0	1	1	1	1	1	1	2	1.1	0.09	74.7	2.5	151.9	114.1	91.1	76.9	67.8	62.5	58.8	56	53.8	51.2	8.16	47.5	1.7	0.41	90.6	3.77	210.1	153.1	115.8	97	83.3	74.1	68.7	64.4	61.2	57	8.51
何仁宣	HRX	309	1	2	1	3	1	0	3	1	0	1	3	3	0	0	1	1	1.9	0.159	75.6	3.69	189.2	133.3	99.3	78.4	65	56.5	50.3	45.9	42.8	38.6	8.53	35.3	2.4	0.556	89.7	5.06	253.9	171.6	127.3	102.1	83.7	71.7	63.4	56.9	53	47.3	8.84
何仁宣	HRX	310	1	2	1	3	1	0	3	1	0	1	2	2	0	0	1	1	1.2	0.103	84.4	2.3	134	99.2	78.2	65.1	56.8	51.7	47.9	45.3	43.3	40.8	8.21	37.7	1.8	0.426	76.1	4.11	210.4	139.4	106	87.1	73.2	63.9	57.5	52.6	49.6	45.2	8.54
韦杨军	WYJ	311	1	2	1	4	2	1	4	0	0	1	1	1	0	0	1	1	2.2	0.157	90.8	4.54	236.1	167.4	125.6	99.9	83.7	73.2	65.8	60.5	56.6	51.5	8.71	41.9	2.6	0.496	97.6	5.22	263.4	184.4	136.4	106.7	87.8	75.2	66.5	60.3	55.8	49.8	8.87
韦杨军	WYJ	312	1	2	1	4	2	1	4	0	0	1	2	2	0	1	1	1	1.3	0.09	67.5	3.36	186.3	135.5	104.7	85.6	73.4	64.8	59.9	55.9	53	49.2	8.37	41.3	1.9	0.362	79.6	3.45	185.3	133.2	101.4	81.9	69.3	60.9	55.1	51	47.9	44	8.56
韦杨军	WYJ	313	1	2	1	4	2	1	4	0	0	1	3	3	0	0	2	2	1.9	0.132	87.1	4.4	226.9	160.4	119.9	94.9	79.2	68.7	61.4	56.2	52.5	47.5	8.64	41.3	2.5	0.476	94.5	4.79	240.6	168.2	124.2	97	79.7	68.5	60.6	54.9	50.8	45.4	8.88
韦杨军	WYJ	314	1	2	1	4	2	1	4	0	0	1	3	3	0	0	2	1	3.3	0.233	114.5	6.38	318.8	222.2	163.4	127.3	103.9	88.1	77.3	69.6	64	56.4	9.11	42.3	3.7	0.7	120.4	6.61	328.7	228.7	167.8	130.3	105.9	89.6	78.4	70.4	64.6	57	9.29
韦杨军	WYJ	315	1	2	1	4	2	1	4	0	0	1	2	2	0	0	1	1	2.3	0.16	95.5	4.47	231.1	163.6	122.5	97.1	80.8	70.8	63.5	57.9	54.5	49.5	8.74	42	2.6	0.496	84	5.63	285	199	148.1	116.2	95.5	81.5	72	65.3	60.3	53.8	8.97
马济秋	MJQ	316	1	1	1	4	2	0	4	0	2	1	3	3	0	0	2	2	1.8	0.142	77.6	3.4	181.9	130.5	99.2	79.9	67.5	59.4	53.8	49.8	46.9	43	8.5	38.7	2.1	0.362	92.7	4.31	226	160.8	121.1	96.7	81	70.4	64.4	59.4	55.5	51	8.69
马济秋	MJQ	317	1	1	1	4	2	0	4	0	2	1	2	2	0	0	1	2	2.3	0.184	92.8	4.78	243.6	171.4	127.4	100.3	83.2	71.9	64.2	58.6	54.5	49.2	8.77	41.6	3	0.507	103.4	5.68	283.8	197.8	145.5	113.3	92.4	78.2	68.5	61	56.2	50	9
马济秋	MJQ	318	1	1	1	4	2	0	4	0	2	1	1	1	0	0	1	2	1.7	0.133	77.7	3.05	171	124.8	96.7	79.4	68.3	61.1	56	52.4	49.8	46.3	8.43	40.2	2.3	0.397	92.8	4.1	218.1	156	121.2	95	80.1	70	63.1	58.2	54.7	50	8.72
马济秋	MJQ	319	1	1	1	4	2	0	4	0	2	1	1	1	0	0	2	2	2.4	0.194	89.9	4.62	233.8	163.9	121.3	95.1	78.2	66.5	59	53.5	49.7	44.4	8.84	38	3	0.509	102.3	6.12	302.3	209.8	153.5	118.8	96.6	81.8	71.6	64.3	59	52.1	9.08
马济秋	MJQ	320	1	1	1	4	2	0	4	0	2	1	3	3	0	0	2	2	2.2	0.178	88.2	3.75	200.5	148.3	109.4	88.1	74.1	64.7	58.3	53.7	50.3	45.9	8.76	39	3.1	0.522	102.5	5.13	262.4	184.8	137.6	108.5	89.4	76.1	67.1	60.8	56.2	50.1	9.09
胡春阳	HCY	321	1	1	1	4	1	0	4	0	1	1	2	2	0	0	2	2	2.2	0.152	76.4	4.43	222	150	114.3	89.2	73.3	62.3	54.8	49.5	45.7	40.6	8.68	32.3	3.1	0.426	101	6.13	299	206.3	149.9	115.2	92.9	78	67.8	60.6	55.2	48.2	9.08
胡春阳	HCY	322	1	1	1	4	1	0	4	0	1	1	2	2	0	0	2	2	2.4	0.164	91.7	4.69	238.1	167.2	124.1	97.5	80.8	70.7	62.1	56.6	52.7	47.4	8.86	38.8	3.3	0.455	113.3	6.07	304.4	212.5	156.6	122.2	100	84.7	74.3	67	61.6	54.6	9.11
胡春阳	HCY	323	1	1	1	4	1	0	4	0	1	1	3	3	0	0	2	2	2.2	0.154	90.5	4.52	235.3	166.9	125.4	99.7	83.3	72.4	64.9	59.6	55.7	50.5	8.73	41.1	3.3	0.464	108.1	6.03	300.3	209.1	153.6	119.4	97.4	81.3	70.8	63.4	58	50.9	9.14
胡春阳	HCY	324	1	1	1	4	1	0	4	0	1	1	2	2	0	0	1	1	1.7	0.115	79.7	3.47	188	135.6	103.7	84	71.4	63.2	57.5	53.4	50.4	46.5	8.51	40.9	2.7	0.381	106.2	5.39	273.9	192.4	142.9	112.3	92.6	79.8	70.8	64.4	59.8	53.6	8.92
胡春阳	HCY	325	1	1	1	4	1	0	4	0	1	1	2	2	0	0	1	2	2.5	0.168	81.1	4.16	205.7	142.7	104.5	80.9	65.7	55.2	48.1	43.1	39.4	34.6	8.68	27	3	0.421	100.7	5.25	263.3	183.9	135.5	105.7	86.6	73.3	64.2	57.9	53.2	47.1	8.98
黄本伟	HBW	326	1	2	2	3	3	0	4	0	1	1	1	1	0	0	1	1	1.6	0.152	76	3.23	177.8	128.9	99.1	80.8	69	61.5	56.3	52.6	49.8	46.2	8.4	39.8	2.2	0.368	88.4	4.22	224.1	160.3	121.5	97.5	82.2	71.8	64.8	59.8	56.1	51.3	8.63
黄本伟	HBW	327	1	2	2	3	3	0	4	0	1	1	1	1	0	1	1	1	1.1	0.107	66.1	2.28	139.8	102.7	84.4	71.4	63.2	57.7	53.9	51.2	49.2	46.6	8.14	41	1.7	0.283	75.4	3.01	169.4	123.9	96.2	79.1	68.3	61.2	56.2	52.7	50.1	46.7	8.41
黄本伟	HBW	328	1	2	2	3	3	0	4	0	1	1	3	3	0	0	2	2	1.6	0.155	73.3	3.71	193.9	137.7	103.6	82.5	69.1	60.4	55.3	51.1	47.8	43.9	8.57	36.4	1.9	0.328	72.9	4.24	219.9	155.8	116.8	92.7	77.4	67.5	60.5	55.5	51.6	46.9	8.69
黄本伟	HBW	329	1	2	2	3	3	0	4	0	1	1	2	2	0	0	1	2	1.3	0.127	68.3	2.92	164.2	120.1	93.2	76.7	66.1	58.5	54.5	51.2	48.5	45.5	8.28	38.3	1.7	0.293	65.9	4.08	218.1	156.3	118.7	95.6	80.7	70.5	63.5	58.5	54.6	50	8.63
黄本伟	HBW	330	1	2	2	3	3	0	4	0	1	1	1	2	0	0	1	2	1.2	0.112	60.5	2.05	129.6	98.6	78.3	68.1	60.6	55.8	52	49.6	47.8	45.4	8.13	38.1	1.8	0.306	75.8	3.58	193.4	139.2	106.3	86	72.9	64	57.9	53.6	50.4	46.3	8.46
黄本伟	HBW	331	1	2	2	3	3	0	4	0	1	1	2	2	0	0	1	1	1.5	0.143	68.6	2.47	143.4	103.1	83.2	69.2	60.2	53.8	50.2	47.3	45.2	42.4	8.31	37.3	2	0.347	85.4	3.87	208.6	150.1	114.6	92.6	78.6	69.2	62.5	57.8	54.5	50.1	8.62
黄本伟	HBW	332	1	2	2	3	3	0	4	0	1	1	1	1	0	0	1	2	1.4	0.137	70	2.56	150.6	111.8	88.2	73.7	64.3	58.1	53.6	50.5	48.3	45.3	8.26	38.6	2	0.348	84.2	3.68	199.9	144.1	110.3	89.4	75.8	66.6	60.3	55.8	52.6	48.3	8.65
黄本伟	HBW	333	1	2	2	3	3	0	4	0	1	1	3	3	0	0	2	2	1.3	0.127	74.2	3	162.1	113.3	89.1	72.1	60.3	54.8	50.4	47.2	44.5	41.5	8.27	35.1	2.3	0.394	83.2	4.34	217.9	152.3	112.3	87.7	71.9	61.4	53.8	48.6	44.4	39.6	8.72
黄本伟	HBW	334	1	2	2	3	3	0	4	0	1	1	2	2	0	0	1	2	1.3	0.123	58.9	2.27	129.1	92.1	73.8	61	52.1	47.3	43.5	40.8	38.7	36.3	8.25	35.4	1.6	0.274	65.7	2.88	154.3	110.7	84.2	67.9	57.4	50.1	45.2	41.7	38.9	35.7	8.4
黄本伟	HBW	335	1	2	2	3	3	0	4	0	1	2	2	2	0	1	1	1	0.8	0.072	39.4	1.36	84.2	65.3	51.1	43.4	38.4	34.9	32.7	31.1	30	28.4	7.91	25.9	1	0.166	42.6	2.04	111.2	80.4	61.6	50.1	42.6	37.7	34.5	31.9	30.4	28.1	7.97
黄本伟	HBW	336	1	2	2	3	3	0	4	0	1	2	2	2	0	1	1	1	0.4	0.041	37.7	1.31	78.3	58.4	46.4	39	34.2	31.6	30.1	28.8	27.8	26.5	7.81	25.2	1.3	0.222	46.6	2.46	133.6	96.4	73.7	59.8	50.8	45	40.9	38	35.9	33.1	8.18
潘志勇	PZY	337	1	1	1	3	2	0	4	0	1	1	1	1	0	0	1	1	2.1	0.191	89.6	3.97	214.4	154.4	115.1	95.4	80.9	71.4	64.8	60.1	56.7	52.2	8.61	46	2.4	0.516	97.3	4.47	237.5	169.9	128.8	103.4	87.1	76	68.4	63.1	59.1	54	8.77
潘志勇	PZY	338	1	1	1	3	2	0	4	0	1	1	3	3	0	0	1	2	1	0.097	67.4	2.08	133.6	102.2	83.1	71.3	63.7	59	55.4	52.9	51.1	48.7	7.99	40.2	1.9	0.409	78.9	3.08	174.9	128.3	97.8	82.4	71.2	63.1	57.6	53.8	51	47.4	8.46
潘志勇	PZY	339	1	1	1	3	2	0	4	0	1	1	3	3	0	0	1	1	0.9	0.085	56.3	2.53	137.9	96.7	76.3	62	52.8	47.8	44.1	41.4	39.4	36.7	8.08	32	2.2	0.474	76.5	3.51	185.3	132.2	99.9	80	67.2	58.2	52.1	47.8	44.7	40.6	8.56
潘志勇	PZY	340	1	1	1	3	2	0	4	0	1	1	3	3	0	0	2	2	1.2	0.114	70.5	2.59	152.1	112.9	89	74.3	64.8	59.1	55.3	52.5	50.3	47.5	8.2	39.4	2	0.428	82	3.7	198.6	142.6	108.5	87.5	73	65	58.8	54.4	51.1	46.9	8.59
潘志勇	PZY	341	1	1	1	3	2	0	4	0	1	1	2	2	0	0	1	1	1.6	0.145	75	3.19	177.5	129.3	99.9	81.8	70.4	62.9	57.7	53.9	51.2	47.6	8.35	39.1	1.9	0.401	85.5	4.04	213.9	152.7	115.5	92.6	78	68.8	62.3	57.6	54.2	49.7	8.57
潘志勇	PZY	342	1	1	1	3	2	0	4	0	1	2	3	3	0	0	1	2	1	0.092	59.5	2.04	126.7	95.8	77	65.4	58	53.2	50.5	48.3	46.4	44.1	8.09	42.8	2.4	0.505	83.7	4.21	218.1	154.5	115.8	91.9	76.6	66.6	59.3	54.2	50.5	45.6	8.69
周全	ZQ	343	1	2	2	4	1	0	4	0	2	1	3	3	0	0	2	1	1.9	0.364	82.1	3.31	181.7	131.6	101.2	82.4	70.3	62.1	56.9	53.2	50.5	46.8	8.48	44.8	1.9	0.356	79.4	3.3	182.1	132.2	101.9	83.2	71.2	62.8	57.5	53.7	50.9	47.2	8.45
周全	ZQ	344	1	2	2	4	1	0	4	0	2	1	2	2	0	0	1	1	2.5	0.469	95.8	4.47	237.7	170.1	129.1	103.7	87.4	75.8	68.1	62.2	58.3	53.5	8.75	45	2.5	0.464	95.8	4.48	237.6	169.8	128.6	103.2	86.9	75.5	67.8	62.4	58.4	53.2	8.73
周全	ZQ	345	1	2	2	4	1	0	4	0	2	1	3	3	0	0	2	1	2.5	0.476	86.6	4.88	246.3	172.4	127.5	99.8	82	69.5	61.1	55.2	50.8	45.1	8.8	36.3	2.6	0.494	91.6	4.93	252.8	177.1	127.6	104.9	84.5	71.9	63.4	57.4	53	47.2	8.82
周全	ZQ	346	1	2	2	4	1	0	4	0	2	1	2	2	0	0	1	1	2.5	0.461	99.5	4.8	250.8	178.2	134.1	106.9	89.5	78.1	70.3	64.7	60.6	55.1	8.82	46.3	2.3	0.437	98.8	4.72	246.7	175.3	131.9	105.2	88	76.7	69.1	63.6	59.5	54.2	8.84
周全	ZQ	347	1	2	2	4	1	0	4	0	2	1	2	2	0	0	1	1	2.7	0.515	100.6	4.97	257.1	182	136.3	108.1	89.9	77.1	68.6	62.5	58.1	52.3	8.88	45	2.7	0.509	100.3	4.97	256.8	181.7	136	107.8	89.7	76.9	68.4	62.3	57.9	52.2	8.9
覃振前	QZQ	348	1	2	1	4	3	0	4	0	1	1	3	3	0	0	1	2	1.5	0.125	69.6	2.88	163.4	119.8	93.2	76.9	66.4	58.9	54.1	50.7	48.2	44.8	8.32	40.7	2.4	0.502	87.1	4.67	240.3	169.7	126.7	100.2	83.2	71.6	63.7	58.1	54	48.7	8.83
覃振前	QZQ	349	1	2	1	4	3	0	4	0	1	1	1	1	1	1	1	2	1.5	0.128	74.7	2.29	140.7	106.1	85	72	63.7	58.2	54.3	51.6	49.6	47	8.29	32.7	2.4	0.504	95	3.95	213.6	153.9	117.6	95.2	80.7	71.1	64.5	59.8	56.4	51.9	8.76
覃振前	QZQ	350	1	2	1	4	3	0	4	0	1	2	1	1	0	1	1	1	1.3	0.109	72.2	2.51	150	112	88.9	74.7	65.8	59.5	55.4	52.4	50.1	47.4	8.16	44	2.1	0.448	95	4.05	220	158.7	121.5	98.5	83.8	74.1	67.4	62.6	59.1	54.5	8.65
覃振前	QZQ	351	1	2	1	4	3	0	4	0	1	1	1	1	1	1	1	2	1.3	0.109	70	2.31	140.9	106	84.8	71.7	63.3	57.5	53.6	50.8	48.8	46.1	8.21	42	2	0.426	86.9	3.75	203.4	146.7	112.2	90.9	76.1	68.3	62.1	57.6	54.4	50.1	8.58
覃振前	QZQ	352	1	2	1	4	3	0	4	0	1	1	1	1	1	0	1	1	1.7	0.148	75.3	2.98	166.5	121.4	91.9	77.1	66.2	58.9	53.9	50.3	47.7	44.4	8.44	39.2	2.4	0.498	94.2	4.38	228.1	161.8	121.6	96.7	81	69.8	63.5	58.4	54.6	49.7	8.77
覃振前	QZQ	353	1	2	1	4	3	0	4	0	1	2	2	2	0	1	1	1	1.3	0.109	69.1	2.7	159.9	116	94.2	78.8	68.8	62	57.4	54.1	51.7	48.5	8.29	43.2	2.3	0.495	92.2	4.36	229.5	163.5	123.4	98.6	82.4	71.7	63.7	59.1	55.2	50.2	8.81
覃振前	QZQ	354	1	2	1	4	3	0	4	0	1	2	3	3	0	1	1	1	1.2	0.099	54	1.97	119.1	87.1	71.3	60.1	52.9	47.5	44.1	41.8	40	37.7	8.09	35.3	2.6	0.542	92.2	4.48	226.6	158.8	117.5	92.1	75.8	64.2	55.8	51	47	41.7	8.76
农胜文	NSW	355	1	2	1	3	3	0	4	1	2	1	1	1	0	1	1	1	0.7	0.06	54	1.41	96.6	85.3	62.4	54.4	49.3	46.1	43.9	42.2	41.1	39.5	7.89	36.8	1.5	0.327	69.6	2.76	155.6	113.9	88.5	72.9	62.8	56	51.3	48	45.6	42.3	8.3
农胜文	NSW	356	1	2	1	3	3	0	4	1	2	1	2	2	0	0	1	2	1	0.089	63.1	2.54	142.7	104.3	81	66.6	57.6	51.6	47.5	44.5	42.3	39.5	8.15	35.9	1.6	0.351	79.4	3.33	181.2	130.8	100.2	81.3	69.3	61.9	56.5	52.6	49.7	46	8.44
农胜文	NSW	357	1	2	1	3	3	0	4	1	2	1	1	1	1	0	1	2	1.8	0.15	76.3	3.23	177.1	128.2	98.5	80.1	68.1	60.1	54.5	50.6	47.7	44	8.49	38	2.3	0.489	87.3	4.48	230.7	162.9	121.7	96.3	79.8	68.9	61.4	56	52	46.8	8.73
农胜文	NSW	358	1	2	1	3	3	0	4	1	2	1	1	1	1	0	1	1	0.4	0.038	33.8	0.68	50.1	39.9	33.1	29.8	27.4	25.8	24.7	24	23.4	22.7	7.72	24.1	0.4	0.08	32.8	0.73	53	41.9	35.2	31	28.5	26.8	25.7	24.9	24.3	23.5	7.74
农胜文	NSW	359	1	2	1	3	3	0	4	1	2	1	1	1	0	0	1	1	1.2	0.1	68.4	2.26	133.9	99.8	79	66.2	58.1	52.7	48.9	46.3	44.3	41.8	8.17	39.7	1.6	0.346	72.2	3	166.8	121.4	93.8	76.7	65.8	58.5	53.5	49.9	47.3	43.9	8.39
刘胜锋	LSF	360	1	1	2	2	3	1	4	0	2	1	2	2	0	0	1	2	1	0.125	67.1	2.55	140.9	102.3	78.9	64.4	55.3	49.2	46.1	43.3	41	38.4	8.23	38.1	1.9	0.461	82	4.19	215.1	151.7	113.2	89.4	74.2	64.8	58	53.2	49.6	44.9	8.66
刘胜锋	LSF	361	1	1	2	2	3	1	4	0	2	1	3	3	0	0	1	2	0.1	0.008	23.3	1.3	82.1	62.5	50.5	43.1	38.4	35.4	33.8	32.5	31.4	30.1	7.71	15.4	0.9	0.216	39.5	2.47	144.6	107.2	84.5	70.5	61.5	54.6	50	46.9	44.6	41.6	7.87
刘胜锋	LSF	362	1	1	2	2	3	1	4	0	2	1	3	3	0	0	1	1	0.7	0.083	58.1	1.92	116	87	70.7	58.4	51.5	47.6	44.7	42.7	41.1	39.1	7.82	30.2	1.7	0.401	76.9	3.22	178.2	129.5	99.9	81.7	70	62.3	57.1	53.3	50.6	46.9	8.37
刘胜锋	LSF	363	1	1	2	2	3	1	4	0	2	1	1	1	1	0	1	2	0.8	0.094	58.2	1.53	105.8	82.7	68.7	60	54.5	51	48.6	46.8	45.5	43.8	7.96	41.8	1.6	0.385	75.5	2.93	168.4	124	97.1	80.4	69.8	62.4	57.3	53.8	51.2	47.8	8.38
刘胜锋	LSF	364	1	1	2	2	3	1	4	0	2	1	3	3	0	0	1	1	0.8	0.096	51.2	1.47	101.8	77.9	66	57.7	51.9	48.5	46.6	44.8	43.6	41.9	7.93	39.2	1.7	0.401	73.8	2.94	165	119.7	94.5	76.7	64.4	58	52.7	49	46.3	42.5	8.39
刘胜锋	LSF	365	1	1	2	2	3	1	4	0	2	1	3	3	0	0	1	1	0.7	0.079	52.7	1.23	93.8	73.8	63.8	56.9	52	49.4	48.2	46.9	46.1	44.8	7.83	38.1	1.6	0.38	68	2.71	156	114.4	91.1	74.8	63.4	57.3	52.8	49.2	46.7	43.3	8.38
刘胜锋	LSF	366	1	1	2	2	3	1	4	0	2	2	2	2	0	0	1	2	0.8	0.097	55.5	1.27	95.4	76.2	64.6	57.4	52.8	49.5	46.9	45.2	44	42.5	7.86	37.6	1.7	0.413	73.4	2.95	165.6	121	93.8	77.1	66.3	59	54.1	50.5	48	44.6	8.41
刘胜锋	LSF	367	1	1	2	2	3	1	4	0	2	2	2	2	0	0	1	1	0.5	0.06	40.4	0.98	73.8	59	50	44.5	41	38.6	37.2	36.2	35.4	34.3	7.78	28.8	1.4	0.331	58.8	2.35	134.7	99.2	77.6	64.3	55.8	50.1	46.1	43.3	41.2	38.5	8.33
刘胜锋	LSF	368	1	1	2	2	3	1	4	0	2	2	2	2	0	0	1	1	0.6	0.072	43.8	0.84	72	59.3	51.6	46.8	43.8	41.8	40.7	39.8	39.3	38.5	7.73	37.3	1.1	0.255	60.1	2.04	125.6	94.8	76	64.5	56.5	52.3	49.1	46.5	45	42.7	8.12
刘胜锋	LSF	369	1	1	2	2	3	1	4	0	2	2	3	3	0	0	1	1	1	0.117	44.3	1.75	103.1	76.6	60.5	50.5	44.2	39.9	38.6	36.6	35.3	33.4	7.9	24.3	1.4	0.342	55.2	3.04	159.6	113.6	85.6	68.4	56.4	49.9	45.9	42.2	39.9	36.6	8.35
刘胜锋	LSF	370	1	1	2	2	3	1	4	0	2	2	3	3	0	0	1	2	0.3	0.035	34.1	0.83	62.6	50.1	42.5	37.8	34.7	32.7	31.7	31.5	31.2	30.4	7.45	20.6	0.9	0.207	52.4	2.75	142.3	100.6	75.3	59.7	48.9	43.8	40.2	37.1	35.3	32.4	8.18
周方平	ZFP	371	2	1	1	3	3	1	4	0	2	1	2	2	0	1	2	2	1.6	0.121	68.3	3.19	168.4	120.2	90.9	72.8	61.2	53.5	48.2	44.1	41.7	38.1	8.41	31.6	2	0.389	74	3.76	192	135.2	100.6	79.3	65.6	56.3	50	45.6	42.3	38.1	8.59
周方平	ZFP	372	2	1	1	3	3	1	4	0	2	1	2	2	0	1	1	1	1.7	0.123	69.9	3.52	184.1	126.8	98.4	78.4	65.8	57.7	51.9	47.8	44.8	40.8	8.49	33	2.3	0.439	79.3	4.47	223.8	156.3	115.2	89.8	73.5	62.5	55	49.6	45.7	40.6	8.75
周方平	ZFP	373	2	1	1	3	3	1	4	0	2	1	2	2	0	1	1	1	2.5	0.182	74.6	3.44	172.3	120.3	88.7	69.2	56.7	47.9	41.5	37.1	33.9	29.8	8.73	26.4	2.5	0.488	85.5	4.25	210.9	146.6	107.5	83.3	67.9	57.5	50.2	45.1	41.7	36.5	8.8
周方平	ZFP	374	2	1	1	3	3	1	4	0	2	1	3	3	0	1	1	1	2.1	0.154	82.5	3.61	192	137.4	104.3	83.8	70.7	61.5	55.2	50.3	47.5	43.3	8.62	38.7	2.7	0.525	85.7	4.6	232.1	162.6	120.3	94.2	77.5	65.2	57.2	51.5	47.4	41.9	8.86
周方平	ZFP	375	2	1	1	3	3	1	4	0	2	1	1	1	0	1	1	1	1.3	0.096	52.8	2.85	147.5	107.8	78.1	62	51.8	44.8	40.1	36.8	34.3	31.1	8.24	23.7	1.6	0.298	58.6	3.18	162.2	114	84.8	66.7	55	47.2	41.8	37.9	35.1	31.5	8.37
周方平	ZFP	376	2	1	1	3	3	1	4	0	2	1	1	1	1	1	1	2	1.8	0.135	78.9	3.7	197.9	141.9	105.4	87	73.4	64.1	57.7	53.2	50	45.7	8.55	38.9	2.4	0.476	85.3	4.45	227.9	160.6	119.7	94.4	77	67	59.3	53.9	50	44.8	8.78
周方平	ZFP	377	2	1	1	3	3	1	4	0	2	1	1	1	1	1	1	1	1.9	0.14	71.4	3.11	164.5	117.5	88.9	71.3	60	52.3	47.1	43.4	40.7	37.2	8.46	30.2	1.8	0.351	70.8	3.28	173.1	123.5	93.2	74.6	62.7	55	49.6	45.7	42.9	39.2	8.5
周方平	ZFP	378	2	1	1	3	3	1	4	0	2	1	3	3	0	0	1	2	2.8	0.204	97.5	5.08	256.8	180	133.3	104.5	86.1	73.8	65.2	58.6	54.7	48.9	8.92	38.8	2.9	0.568	96.5	5.2	261	182.4	134.5	105	86.1	72.9	63.9	57.6	52.9	46.9	8.97
周方平	ZFP	379	2	1	1	3	3	1	4	0	2	1	1	1	0	1	1	2	1.1	0.083	54	1.83	102.6	75	58.2	47.8	41.3	37	34.1	31.9	30.4	28.4	8.14	30.2	1.3	0.243	55.7	2.05	113.7	82.7	63.9	52.3	44.9	40.1	36.8	34.4	32.6	30.4	8.17
周方平	ZFP	380	2	1	1	3	3	1	4	0	2	1	2	2	1	1	1	1	1.8	0.131	75.9	3.26	176	126.8	96.8	78.3	66.6	58	53.2	49.3	46.5	46.5	8.45	37.1	1.6	0.319	71.6	3.21	175.3	126.8	97.3	79.1	67.4	59.8	54.3	50.5	47.7	44	8.43
光守能	GSN	381	1	2	1	4	3	0	4	1	2	1	3	3	0	0	2	2	1.8	0.181	74.9	3.33	176.8	126.3	95.7	76.8	64.8	57.2	51.8	47.9	45	41.1	8.49	34.9	2.6	0.459	104.1	5.08	250.3	173.5	126.8	98	79.6	67	59.7	53.3	49.6	43.7	9.06
光守能	GSN	382	1	2	1	4	3	0	4	1	2	1	1	1	1	0	1	1	1.1	0.111	65.9	2.11	128.9	96.9	77.5	65.5	57.8	52.6	49.1	46.7	44.8	42.4	8.14	39.9	2	0.355	81.9	3.7	198.3	142.3	108.3	87.3	73.9	64.9	58.8	54	51.2	46.8	8.58
光守能	GSN	383	1	2	1	4	3	0	4	1	2	1	1	1	1	0	1	1	0.9	0.086	59.3	1.47	102.7	80.4	66.9	58.6	52.8	49.5	47.4	45.7	44.4	42.7	7.91	39.5	1.7	0.302	79.7	3.17	178.2	130.2	101.1	83.1	71.6	63.9	58.6	54.8	52	48.4	8.44
光守能	GSN	384	1	2	1	4	3	0	4	1	2	1	1	1	1	1	1	1	1.1	0.111	60.1	2	120.6	90.3	71.9	60.5	53	48.4	45.5	43.2	41.5	39.1	8.12	32.4	1.7	0.301	20.7	2.96	162.8	118	90.8	74	63.2	55.8	50.8	47.3	44.7	41.3	8.44
光守能	GSN	385	1	2	1	4	3	0	4	1	2	1	3	3	0	0	2	1	2	0.204	80	3.5	192.6	139.6	107.4	87.6	74.8	65.6	59.5	55.2	52.1	48	8.53	40.7	2.8	0.49	103.6	4.77	250.3	178.1	134.2	107.1	89.7	77.2	68.9	63	58.7	53.1	8.89
光守能	GSN	386	1	2	1	4	3	0	4	1	2	1	2	2	0	1	1	1	1.1	0.115	57.5	1.97	115.8	86.1	67.9	56.8	49.6	44.6	41.2	38.8	37	34.7	8.12	31.8	1.5	0.258	62.9	2.54	139	100.6	77.2	62.8	53.7	47.7	43.5	40.6	38.6	35.5	8.23
光守能	GSN	387	1	2	1	4	3	0	4	1	2	1	3	3	0	0	2	1	2.1	0.213	78.5	-1.31	45.6	144.4	104.8	84.9	70.3	60.4	53.8	49	45.6	41	8.68	34.6	2.9	0.504	94.1	5.5	269.9	186.7	135.2	105	85	71.5	62.3	55.7	50.9	44.6	9
黄达盛	HDS	388	1	1	1	3	2	0	3	0	1	1	3	3	0	0	2	2	1.7	0.147	74.4	3.31	178	127.9	97.4	78.6	66.6	58.4	52.8	48.8	45.7	42.1	8.51	39.8	2.8	0.54	103.8	5.06	258.4	181.9	135.4	106.7	88.3	75.4	66.7	60.6	56.1	50.2	9.06
黄达盛	HDS	389	1	1	1	3	2	0	3	0	1	1	1	1	0	0	2	2	1.8	0.159	78.6	3.64	189.2	134.1	100.6	80	66.1	58.5	52.4	48.1	44.9	40.8	8.57	36.6	2.7	0.517	98.9	4.63	235.4	165.4	122.8	96.5	79.7	68.6	60.9	55.4	51.4	46.2	8.89
黄达盛	HDS	390	1	1	1	3	2	0	3	0	1	1	3	3	0	0	2	2	1.7	0.145	79.4	3.1	168.4	121.5	93	75.4	64	56.9	51.9	48.3	45.6	42.2	8.45	38.6	3.1	0.582	100.8	5.46	270.1	187.6	137.4	106.4	86.1	71.8	62.3	55.6	50.7	44.3	9.07
黄达盛	HDS	391	1	1	1	3	2	0	3	0	1	1	3	3	0	0	2	2	1.6	0.137	75.1	3.14	175.6	128	99.1	81.3	69.8	61.9	56.2	52.3	49.2	45.8	8.38	42.2	2.6	0.49	100.4	4.99	256	180.6	134.7	106.4	88.3	76	67.5	61.6	57.3	51.5	8.8
黄达盛	HDS	392	1	1	1	3	2	0	3	0	1	1	2	2	0	0	2	2	1.9	0.165	80.8	3.84	205.5	147.5	112.2	90.4	76.5	67	60.5	55.9	52.6	48.1	8.55	39.8	2.7	0.506	100.5	5.4	275.5	193.8	144.1	113.5	93.7	80.3	71.2	64.7	59.9	53.7	8.97
黄达盛	HDS	393	1	1	1	3	2	0	3	0	1	1	3	3	0	0	2	2	1.2	0.102	69.1	2.54	145.7	107.2	83.8	69.4	60.5	54.6	50.4	47.4	45.1	42.4	8.26	39.6	2.9	0.56	99.5	4.71	246.2	175	131.7	105	89.2	74.6	66.8	59.7	55.9	50.3	8.84
朱家珍	ZJZ	394	2	1	1	3	3	1	4	0	2	1	1	1	1	0	1	2	1.8	0.153	80.5	3.24	179.8	130.8	101.1	82.7	70.7	63.4	58.2	54.4	51.6	48	8.49	41.5	2.2	0.418	92.9	3.97	212.6	152.6	116	93.5	79.1	69.8	63.4	58.8	55.2	51	8.66
朱家珍	ZJZ	395	2	1	1	3	3	1	4	0	2	1	2	2	0	0	1	2	2.1	0.187	84.9	3.98	207.8	147.4	110.8	88.3	73.8	64.4	57.7	52.9	49.5	44.9	8.69	38.9	2.1	0.392	89.7	4.21	223.6	159.8	121.1	97.2	81.9	71.7	65.2	60.2	56.6	51.9	8.62
朱家珍	ZJZ	396	2	1	1	3	3	1	4	0	2	1	2	2	0	0	1	2	2.2	0.191	93.5	4.17	221.3	158.2	119.9	96.3	81.3	71.2	64.3	59.4	55.8	51	8.71	43.5	2.5	0.467	95.8	4.57	237.4	168.3	126.2	100.3	83.8	72	65.3	59.9	56	50.8	8.79
朱家珍	ZJZ	397	2	1	1	3	3	1	4	0	2	3	2	2	0	0	1	1	2.4	0.208	91.8	4.64	242.9	172.7	130.1	103.7	86.7	75.2	67.3	61.7	57.6	52.2	8.75	41.4	2.4	0.454	94.1	4.55	236.7	167.9	126	100.2	83.7	72.8	65.2	59.9	55.9	50.7	8.82
朱家珍	ZJZ	398	2	1	1	3	3	1	4	0	2	1	3	3	0	0	2	2	1.4	0.122	62.3	2.98	157.3	112.2	86.9	67.8	56.9	50.1	45.5	42	39.5	36.3	8.23	30.6	1.7	0.324	70.7	3.62	184.8	130.1	96.8	76.2	63.1	55.3	49.6	45.5	42.5	38.4	8.58
朱家珍	ZJZ	399	2	1	1	3	3	1	4	0	2	1	3	3	0	0	2	2	2.5	0.221	78.1	5.09	241.2	164.2	117.4	88.5	70.3	58.6	50.4	44.5	40.1	34.6	8.97	23	2.9	0.557	88.7	5.04	241.9	165.8	119.2	90.6	72.3	59.7	51.1	45	40.6	34.8	9.04
梁炳玑	LBJ	400	1	2	1	4	3	0	4	1	2	1	1	1	0	0	1	1	2.9	0.22	106.9	5.59	285.6	201	149.5	117.8	97.4	83.5	73.9	67.2	62.3	55.9	8.98	46	3	0.594	105.9	5.42	277.1	195.1	145.2	114.5	94.7	80.8	71.5	64.9	60.1	53.8	8.92
梁炳玑	LBJ	401	1	2	1	4	3	0	4	1	2	1	3	3	0	1	1	1	3.5	0.261	112.3	6.44	311	206.3	154.4	117.9	94.3	78.6	67.7	60	54.4	46.9	9.26	34	3.1	0.625	102.5	5.85	283.5	195	141.2	108	86.5	72	62.1	55.1	49.9	43.2	9.12
梁炳玑	LBJ	402	1	2	1	4	3	0	4	1	2	1	1	1	0	0	1	1	3.8	0.283	125.1	6.93	340	235.1	171.3	132	106.9	90	78.4	70.2	64.2	56.3	9.32	44.1	4.1	0.818	125.4	7.43	353.6	241.2	172.8	130.7	103.6	85.3	72.7	63.8	57.3	48.8	9.4
梁炳玑	LBJ	403	1	2	1	4	3	0	4	1	2	1	2	2	0	0	1	1	2.1	0.156	70.7	3.67	180.5	125	91.3	70.5	57.2	47.6	42.1	37.7	34.5	30.3	8.57	28.2	2.7	0.53	82.8	4.94	240.1	165.4	119.9	91.9	73.8	61.6	53.3	47.4	43.1	37.4	8.86
梁炳玑	LBJ	404	1	2	1	4	3	0	4	1	2	1	1	1	0	0	1	1	2.2	0.164	79.8	3.94	201.3	141.7	105.5	83.1	68.8	59.1	52.5	48.2	44.3	39.8	8.64	33.2	2.2	0.434	89.1	4.17	216.9	153.8	115.4	91.7	76.5	66.5	59.6	54.7	51.1	46.4	8.72
梁炳玑	LBJ	405	1	2	1	4	3	0	4	1	2	1	2	2	0	0	1	1	2.5	0.187	89.6	4.54	231.2	162.5	120.8	95	78.5	67.3	59.7	54.3	50.3	45.1	8.81	35.9	2.8	0.558	97.2	5.48	271.7	188.8	138.3	107.2	87.2	73.4	64	57.4	52.6	46	8.91
梁炳玑	LBJ	406	1	2	1	4	3	0	4	1	2	1	2	2	0	0	1	1	2.2	0.163	88	4.15	217.4	154.7	116.5	93	78	67.9	61	56.1	52.5	47.8	8.66	40.5	2.1	0.412	92	4.28	221.2	156.4	117	92.8	77.4	67.8	60.9	56	52.4	47.6	8.69
梁炳玑	LBJ	407	1	2	1	4	3	0	4	1	2	2	1	1	0	1	1	1	1.9	0.145	69.2	3.26	169.8	120.6	90.6	72.1	60.3	51.9	46.3	42.3	39.5	35.7	8.49	27.1	2.3	0.461	74.7	4.04	200.6	134.9	102.4	79.5	64.8	54.6	47.7	42.8	39.2	34.6	8.65
梁炳玑	LBJ	408	1	2	1	4	3	0	4	1	2	2	2	2	0	0	1	1	2.1	0.156	80.6	4.02	211.3	150.4	113.4	90.6	75.8	65.9	59.1	54.2	50.7	46.2	8.65	38.9	2.4	0.478	88.2	4.44	230.5	167.7	124.1	97.3	79.9	68.3	60.3	54.7	50.5	45.1	8.81
梁炳玑	LBJ	409	1	2	1	4	3	0	4	1	2	3	3	3	0	0	1	1	2.7	0.205	86.2	5.59	263.2	178.7	127.3	95.6	75.6	62.5	53.3	46.7	41.9	35.4	9.04	23.9	2.5	0.499	82.6	5.4	255.8	174.2	124.5	93.9	72.8	61.5	52.6	46.3	41.2	35.5	8.94
梁炳玑	LBJ	410	1	2	1	4	3	0	4	1	2	3	1	1	0	0	1	1	2.1	0.16	81.2	3.65	195.4	140.3	106.7	86	72.8	64	57.9	53.6	50.4	46.1	8.62	35.8	1.1	0.223	84.5	2.13	150.7	118.5	99	86.9	78.6	74.7	71.4	69	67.1	64.9	8.22
甘柱中	GZZ	411	1	1	1	3	2	0	3	0	2	1	1	1	1	0	1	1	1.2	0.089	69.2	2.73	159.4	118.1	92.9	77.5	67.5	60.6	55.9	52.3	50.2	47	8.21	39.5	1.9	0.327	85.2	3.9	211.6	152.6	116.6	94.5	80.3	70.8	64.3	59.7	56.3	51.8	8.63
甘柱中	GZZ	412	1	1	1	3	2	0	3	0	2	1	3	3	0	0	1	1	2	0.152	82.7	3.74	203	146.3	111.9	90.7	77.1	67.7	61.3	56.8	53.5	49.2	8.55	39.4	2.7	0.473	102.4	5.16	261.1	183.1	135.6	106.3	87.4	75.1	66.4	60.3	55.8	49.9	9
甘柱中	GZZ	413	1	1	1	3	2	0	3	0	2	1	2	2	0	0	1	1	1.2	0.093	62.8	2.28	137.5	103	83	69.1	60.8	54.9	50.9	48.1	46	43.4	8.17	39	2.1	0.36	83.5	4.23	222.4	158.5	119.6	95.6	80.1	69.5	62.2	57.1	53.4	48.5	8.64
甘柱中	GZZ	414	1	1	1	3	2	0	3	0	2	1	2	2	0	0	1	2	1.3	0.1	65.8	2.46	144.5	104.4	84.6	70.6	60.7	54.6	50.2	47.1	44.8	41.9	8.14	38.9	1.9	0.331	79.5	3.75	205	148.2	113.7	92.4	78.6	69.2	62.8	58.3	54.9	50.6	8.49
马静	MJ	415	2	1	2	4	1	0	4	0	1	1	3	3	0	0	2	2	2.5	0.164	86.4	5.22	256.6	177.7	129.6	100	81.3	68.9	60.3	53.6	49.7	43.7	8.92	32.1	2.7	0.43	98.1	5.43	270.9	188.8	138.8	108	88.4	74.7	66.9	60.6	55.9	49.6	8.95
马静	MJ	416	2	1	2	4	1	0	4	0	1	2	3	3	0	0	2	2	2.8	0.186	96.6	5.38	261.6	180.2	130.8	100.3	80.9	68	59.2	52.9	48.2	42.1	9.02	34.1	2.6	0.41	103.2	5.3	266.9	186.7	137.9	107.8	88.6	76.7	68.2	62	57.2	51.6	8.95
马静	MJ	417	2	1	2	4	1	0	4	0	1	1	3	3	0	0	1	2	2.3	0.151	90.2	4.57	228	158.9	116.9	91	74.4	63.4	55.7	50.2	46.3	41	8.77	35	3	0.469	96.3	5.54	273	189.2	138.2	106.8	86.7	73	63.6	56.9	52.1	45.7	9.07
胡树添	HST	418	1	2	1	4	1	0	4	0	1	1	3	3	0	0	2	2	1.2	0.119	65	1.89	122.3	93.7	76.3	65.6	58.7	53.7	50.3	47.9	46.2	43.9	8.05	40	1.8	0.32	55.8	2.82	143.5	101	74.9	58.8	48.4	41.6	36.8	33.4	31.6	28.6	8.27
胡树添	HST	419	1	2	1	4	1	0	4	0	1	1	3	3	0	0	1	1	1.1	0.107	55.4	2.07	122.6	91.4	72.3	60.6	53.1	48.1	44.6	42.1	40.3	37.8	8.05	35.7	1.4	0.29	33.8	2.46	116.4	79.2	56.5	42.6	33.6	28.1	24.6	21.9	19.8	17	8.23
胡树添	HST	420	1	2	1	4	1	0	4	0	1	1	1	2	0	0	1	1	0.9	0.09	51.4	1.77	109.1	82.4	66.1	56	49.6	45.7	42.5	40.4	38.9	36.8	8	31	1.7	0.349	67	3.16	153.6	105.8	76.8	58.8	47.6	40.6	35.8	32.4	29.8	26.3	8.23
潘杰	PJ	421	1	2	2	3	2	0	3	1	1	1	3	3	0	0	2	2	1.6	0.113	67.2	3.36	173.6	122.8	91.9	72.8	60.6	52.7	48	44.2	41.5	37.8	8.44	31.7	2.5	0.454	87.6	4.67	237.4	166.8	123.9	97.4	80.4	68.9	61.9	56.4	52.5	47.2	8.83
潘杰	PJ	422	1	2	2	3	2	0	3	1	1	1	1	2	0	0	1	2	1.8	0.126	75.8	3.57	189.4	135.4	102.5	82.2	69.2	60.6	54.5	50.2	47.1	43	8.47	37.9	2.7	0.488	95.5	5.31	264.6	184.4	135.5	105.4	86.1	73.4	64.6	58.3	53.7	47.7	8.96
潘杰	PJ	423	1	2	2	3	2	0	3	1	1	1	3	3	0	0	1	2	1.5	0.11	69.3	3.04	161.8	115.8	87.9	70.7	59.7	52.3	47.5	44	41.4	38	8.4	34.7	2.8	0.503	91.9	5.19	255.9	177.4	129.6	100.1	81.2	68.5	59.8	53.6	49.1	43.1	8.94
潘杰	PJ	424	1	2	2	3	2	0	3	1	1	1	3	3	0	0	1	1	1.7	0.118	75.2	4	203.7	143.2	106.3	83.6	69.4	60.2	54.6	49.7	46.8	42.4	8.6	32.4	2.8	0.497	96.2	5.38	268.8	187.4	137.9	107.4	87.8	74.7	65.6	59.1	54.4	48.2	8.99
潘杰	PJ	425	1	2	2	3	2	0	3	1	1	1	2	2	0	0	2	2	1.3	0.091	47.7	3.08	158.4	111.8	85.7	66	54.8	47.7	43.7	40.3	37.8	34.5	8.31	22.4	2.7	0.488	79	5.62	275.3	190.3	138.6	106.7	86.2	72.9	63.3	56.6	51.1	45.3	8.83
潘杰	PJ	426	1	2	2	3	2	0	3	1	1	1	3	3	0	0	1	1	1.9	0.137	74.3	3.63	184	129.1	95.6	75	61.8	53.3	47.8	43.9	40.9	36.9	8.56	33.5	3.1	0.552	93.4	5.32	259.4	178.9	129.9	99.7	80.4	66.8	57.8	51.5	46.8	40.7	9.07
潘杰	PJ	427	1	2	2	3	2	0	3	1	1	1	2	2	0	0	1	1	1.6	0.114	70.2	3.27	171.7	122.2	92	73.5	61.7	54.2	49.1	45.3	42.6	39	8.45	33.7	2.5	0.447	88.7	4.76	238.6	166.6	122.7	95.7	78.4	66.9	59.1	53.5	49.3	43.9	8.87
马晚立	MWL	428	1	2	2	3	3	0	4	0	1	1	3	3	0	0	1	1	2.3	0.229	78.2	4.52	218.9	150.5	108.9	83.2	66.8	55.8	48.3	42.9	39	33.8	8.77	27.4	2.6	0.49	89.7	5.13	246.5	168.9	121.6	92.5	73.9	61.8	53.4	47.3	42.9	37.1	8.96
马晚立	MWL	429	1	2	2	3	3	0	4	0	1	1	2	2	0	1	1	1	1.5	0.146	67.5	2.92	160.3	116.2	89.3	72.8	62.1	55.3	50.4	46.9	44.4	41	8.3	36	1.7	0.324	76.2	3.45	183.9	131.7	100	80.5	67.9	59.8	54	50	47	43.1	8.44
马晚立	MWL	430	1	2	2	3	3	0	4	0	1	1	2	2	0	1	1	1	1.1	0.105	52.2	2.08	117.7	86.2	67	55.2	47.6	42.4	39	36.6	34.9	32.5	8.09	28.3	1.5	0.28	60.5	2.87	150.8	107.3	80.9	64.6	54.1	47.3	42.4	39	36.5	33.2	8.31
马晚立	MWL	431	1	2	2	3	3	0	4	0	1	1	2	2	0	0	1	1	2.4	0.236	77.1	4.98	238.7	157.7	117.5	89.3	71.2	58.1	49.4	43.3	38.8	32.9	8.86	23.8	2.7	0.496	89.3	5.02	243	167	120.9	92.4	74.1	62	53.5	47.6	43.2	37.5	8.91
马晚立	MWL	432	1	2	2	3	3	0	4	0	1	1	3	3	0	0	1	1	1.9	0.182	84.2	3.56	196.9	143.1	110.4	90.2	77.1	68.4	62.4	58.1	55	50.9	8.48	42.5	2.3	0.432	93.6	4.16	221.5	158.6	120.4	96.8	81.4	71.5	64.6	59.7	56	51.3	8.72
马晚立	MWL	433	1	2	2	3	3	0	4	0	1	1	3	3	0	0	1	1	1.5	0.143	74.8	2.89	168.1	124.4	97.8	81.4	70.9	63.9	59	55.6	53.1	49.7	8.36	43.1	1.8	0.337	83.4	3.4	187.8	136.4	105.2	85.9	73.5	64.7	58.8	54.7	51.6	47.7	8.42
马晚立	MWL	434	1	2	2	3	3	0	4	0	1	1	3	3	0	0	1	2	1.4	0.141	74.4	2.56	154.4	118.2	93.1	77.6	67.6	61	56.6	53.3	51	47.9	8.28	43.2	1.6	0.295	83.1	3.29	185.7	135.9	105.6	86.9	74.9	67.6	61.8	57.9	55	51.3	8.43
马晚立	MWL	435	1	2	2	3	3	0	4	0	1	1	2	2	0	1	1	1	0.7	0.066	47.1	1.09	78.9	62.4	52.3	46.1	42.1	39.5	37.7	36.4	35.5	34.2	7.85	32.5	0.9	0.171	55.6	1.58	100.2	76.4	61.8	52.9	47.2	43.7	41.2	39.4	38.1	36.3	7.99
马晚立	MWL	436	1	2	2	3	3	0	4	0	1	2	2	2	0	0	1	1	1.7	0.166	79.8	3.26	181.3	132	99.7	83.4	71.5	63.7	58.3	54.1	51.6	47.9	8.44	38.7	2.2	0.415	86.6	3.91	207.2	148	112.1	89.9	75.6	65.9	59.3	54.5	51.1	46.6	8.65
马晚立	MWL	437	1	2	2	3	3	0	4	0	1	2	2	2	0	1	1	2	1.5	0.147	71.7	2.96	164	119.2	89.8	75.2	67.4	57.3	52.4	48.6	46.3	43	8.31	36.5	1.8	0.342	75.6	3.55	190.1	136.4	103.8	83.7	70.8	62.2	56.2	52	48.9	44.9	8.5
马晚立	MWL	438	1	2	2	3	3	0	4	0	1	2	3	3	0	0	1	1	2.2	0.217	84.9	3.91	209.3	150.1	114.1	91.9	77.6	67.8	61.1	56.3	52.9	48.3	8.65	38.4	2.3	0.427	89.2	4.32	227.5	162.1	122.4	97.8	82.1	71.7	64.5	59.3	55.5	50.6	8.71
马晚立	MWL	439	1	2	2	3	3	0	4	0	1	3	3	3	0	0	1	2	1.5	0.144	54.4	2.4	131.2	94.9	72.9	59.3	50.5	44.7	40.9	38	35.9	33.1	8.24	29.3	2.3	0.434	75.3	4.36	217.2	151.2	111	86.3	70.4	59.4	51.8	46.5	42.6	37.6	8.72
马晚立	MWL	440	1	2	2	3	3	0	4	0	1	1	3	3	0	0	1	1	2.2	0.215	80.9	4.5	223.2	155.1	113.8	88.2	71.9	61.4	54.2	49	45.2	40	8.68	27	3.4	0.638	94.2	5.8	278.1	190.4	137.1	104.2	83.1	68.2	57.8	50.5	45.3	38.5	9.14
马晚立	MWL	441	1	2	2	3	3	0	4	0	1	1	2	2	0	0	1	2	2.2	0.219	76.6	4.46	228.3	160.9	119.9	94.6	78.4	67.9	60.7	55.5	51.7	46.5	8.69	36.4	2.8	0.518	90.7	5.35	265.6	184.7	135.6	105.2	85.8	72.5	63.3	56.8	52.1	45.9	8.96
王荣辉	WRH	442	1	2	1	4	1	0	4	0	2	1	1	1	0	1	1	1	1.5	0.113	65.1	3.05	160	113.9	83.8	68.6	57.6	50.4	45.6	42	39.5	36	8.38	32.5	2.2	0.393	85.2	4.28	217.6	152.8	113.5	89.2	73.6	63.6	56.5	51.4	47.7	42.9	8.72
王荣辉	WRH	443	1	2	1	4	1	0	4	0	2	1	2	2	0	1	1	1	2	0.152	79.6	4.16	205.2	142.2	101	80.3	65.5	54.8	48.8	43.9	40.3	35.6	8.66	29.4	2.3	0.408	85.7	4.48	223.1	155.4	114.2	88.8	72.8	62.3	55	49.7	45.9	40.9	8.78
王荣辉	WRH	444	1	2	1	4	1	0	4	0	2	1	3	3	0	0	2	1	1.8	0.14	72.8	3.02	154.8	109.1	81.2	64.1	53.1	45.6	40.4	36.8	34.2	30.7	8.5	39.6	2.3	0.402	72.8	4.19	214.8	151.4	112.8	89.1	73.8	63.1	55.8	50.7	46.9	42.1	8.7
王荣辉	WRH	445	1	2	1	4	1	0	4	0	2	1	3	3	0	0	2	2	1.7	0.131	64.3	3.68	180.1	124.4	90.5	69.6	55.1	47.7	41.8	37.5	34.4	30.2	8.51	24.1	2.2	0.398	77.4	4.48	218.5	150.8	109.6	84.2	67.9	57.4	50.1	44.8	40.7	35.9	8.75
王荣辉	WRH	446	1	2	1	4	1	0	4	0	2	1	2	2	0	0	1	1	2.1	0.163	83	4.16	207.1	144.1	105.8	82.2	67.1	57.1	50.2	45.3	41.7	37	8.7	32.2	2.4	0.429	90.3	4.83	238.7	165.6	121.1	93.7	76.1	64.6	56.7	51	46.8	41.3	8.83
黄善情	HSQ	447	1	1	2	2	2	0	3	0	0	1	3	3	0	0	2	1	1.2	0.137	64.5	2.61	143.3	103.8	79.8	65	55.5	49.8	46.4	43.6	41.5	38.7	8.1	28.3	1.7	0.305	72.1	3.4	177.7	126.2	95	75.7	62.3	55.1	49.6	45.7	42.8	38.9	8.47
黄善情	HSQ	448	1	1	2	2	2	0	3	0	0	1	3	3	0	0	1	2	1.3	0.15	57.8	2.87	155.1	111.8	83.4	69.1	58.7	52	47.3	43.9	41.4	38.2	8.2	25.2	1.6	0.278	65	3.21	173.4	124.9	95.4	77.2	65.5	58.1	53.3	49.8	47.1	43.6	8.3
黄善情	HSQ	449	1	1	2	2	2	0	3	0	0	1	3	3	0	0	1	1	2.2	0.253	80.3	4.39	221.7	155.3	114.9	89.9	74	63.9	56.7	51.6	47.8	42.9	8.68	32.1	2.6	0.466	97.9	5.14	262.2	184.5	137.2	108.1	89.4	77.3	68.8	62.7	58.3	52.5	8.91
黄善情	HSQ	450	1	1	2	2	2	0	3	0	0	1	2	2	0	0	1	1	2	0.229	74	3.62	187.9	133.2	99.9	79.4	66.3	57.8	52.3	48.1	45.1	41.1	8.58	30.4	2.6	0.447	85.4	4.65	229.9	159.5	116.7	90.3	73.3	61.9	54	48.4	44.3	39	8.83
黄善情	HSQ	451	1	1	2	2	2	0	3	0	0	1	3	3	0	0	2	1	1.7	0.2	70.1	3.36	179.4	128.5	97.6	78.5	66.3	58.3	52.4	48.4	45.4	41.6	8.43	33.4	2.2	0.383	86.4	4.79	240.3	167.8	123.7	96.5	78.9	67.4	59.4	53.7	49.5	44	8.79
黄善情	HSQ	452	1	1	2	2	2	0	3	0	0	1	2	2	0	0	2	1	2.7	0.319	90.1	5.27	254.6	174.8	122.6	96.4	76.9	64	55.1	48.8	44.1	38.1	8.94	30.9	3.1	0.534	102.7	6.08	290.9	199	143.1	108.6	86.1	71.1	60.8	53.5	48.1	40.8	9.08
黄善情	HSQ	453	1	1	2	2	2	0	3	0	0	1	2	2	0	1	1	1	1.6	0.186	59.7	3.11	153.8	106.8	78.2	60.6	49.2	42.5	37.7	34	31.7	28.3	8.57	24.5	2.4	0.423	70.8	4.18	197.7	134.6	96.1	72.4	58.5	46.9	40	35.2	31.6	27	8.76
杨品	YP	454	2	2	1	3	2	0	3	0	2	1	1	1	0	0	1	1	1.9	0.115	88.3	3.63	201.4	150.1	111.9	92.6	78.8	69.9	63.6	58.7	55.8	51.5	8.62	45.3	2.7	0.399	100.6	4.87	253.3	179.6	134.8	107.1	89.4	77.2	68.9	63	58.7	53.1	8.88
杨品	YP	455	2	2	1	3	2	0	3	0	2	1	1	1	1	0	1	2	2.2	0.134	90.6	4.1	218.5	156.5	118.7	95.4	80.5	70.5	63.6	58.7	55.1	50.4	8.67	42.5	2.9	0.428	104.7	5.29	271	190.9	142.2	112.2	92.8	79.8	70.8	64.5	59.8	53.7	8.97
杨品	YP	456	2	2	1	3	2	0	3	0	2	1	2	2	0	0	2	2	2.3	0.139	93.9	4.6	237.7	168.2	125.8	99.7	83	72.8	65.5	60.3	56.4	51.3	8.76	39	2.6	0.386	96.9	5.33	264.4	183.8	154.8	104.6	85.2	73.8	65.5	59.4	55	49.1	8.94
杨品	YP	457	2	2	1	3	2	0	3	0	2	2	3	3	0	0	1	1	1.8	0.108	71.8	3.09	169.7	122.7	94.4	77	65.5	57.6	52.3	48.2	45.8	42	8.45	33.8	2.4	0.35	86.6	4	210.4	149.9	113.1	90.4	75.7	65.6	58.7	53.9	50.4	45.6	8.67
杨品	YP	458	2	2	1	3	2	0	3	0	2	2	3	3	0	0	2	2	1.7	0.105	68.6	2.73	154.6	113.3	88.1	72.6	62.5	54.8	49.9	46.4	43.9	40.6	8.37	33.4	2.3	0.334	84.6	3.87	208.4	149.9	114.3	92.4	78.2	67.7	60.9	56.1	52.6	48	8.63
杨品	YP	459	2	2	1	3	2	0	3	0	2	2	3	3	0	0	1	1	1.7	0.104	66.8	2.53	143.3	105	81.8	67.5	58.1	50.9	46.3	43.1	40.8	37.8	8.37	32.1	2.3	0.336	85.4	3.7	200.7	144.8	110.8	89.8	76.4	66.4	59.9	55.4	51.8	47.7	8.59
杨品	YP	460	2	2	1	3	2	0	3	0	2	2	3	3	0	0	2	1	1.5	0.092	68.7	2.81	149	103.3	80.7	64.8	54.5	47.7	43	39.7	37.2	34	8.28	32.7	2.2	0.327	93.1	4.41	228.5	161.8	121.2	96.2	80.3	69.5	62.1	56.8	52.9	48.1	8.68
杨品	YP	461	2	2	1	3	2	0	3	0	2	3	3	3	0	1	1	1	1.1	0.067	43.9	1.65	90	65	48.6	40.4	34.4	30.3	27.4	25.4	24	22	8.08	17.2	1.8	0.259	67.5	3.11	163.3	116.3	87.7	70.1	58.8	51.3	45.7	42.4	39.7	36.2	8.45
蒙东耀	MDY	462	1	1	2	1	3	0	4	1	1	1	3	3	0	0	2	2	1.5	0.094	64.9	2.97	157.9	113	85.7	68.8	58	51.3	46.5	42.7	40.3	37.2	8.37	33	3	0.429	91.8	5.8	284.8	197.1	143.7	110.8	89.7	75.1	65.2	58.2	53.1	46.4	8.99
蒙东耀	MDY	463	1	1	2	1	3	0	4	1	1	1	3	3	0	0	1	1	2.2	0.137	82.1	4.27	211.3	146.7	107.3	83.1	67.7	57.8	50.8	45.8	42.1	37.3	8.7	30.3	2.7	0.385	91.3	5.43	263.5	181.3	131.3	100.5	80.7	68.1	59.2	52.3	48.2	42	8.95
蒙东耀	MDY	464	1	1	2	1	3	0	4	1	1	1	1	1	0	0	1	2	2.6	0.159	94.3	4.68	239	162.9	125.1	98.6	81.4	70	62.2	56.5	52.5	47.1	8.84	38.5	3.2	0.462	111	5.92	293.1	203.6	149.2	115.6	94.1	79.7	69.8	62.7	57.5	50.8	9.13
蒙东耀	MDY	465	1	1	2	1	3	0	4	1	1	2	3	3	0	0	1	2	1.8	0.11	73.7	3.6	184.6	130.1	96.9	76.5	63.4	55	49.1	44.8	41.7	37.5	8.52	30.9	2.5	0.366	92.8	4.71	236.2	165	121.7	95	78	66.3	58.3	52.7	48.6	43	8.84
蒙东耀	MDY	466	1	1	2	1	3	0	4	1	1	2	2	2	0	1	1	1	1.2	0.076	65.7	2.44	140.2	103.3	80.9	67.1	58.2	52.6	48.6	45.7	43.6	40.9	8.23	34.4	1.9	0.272	79.7	3.75	196.1	139.4	104.8	83.5	69.9	60.9	54.7	50.2	46.9	42.7	8.57
蒙东耀	MDY	467	1	1	2	1	3	0	4	1	1	2	2	2	0	1	1	1	1.5	0.095	69.2	2.98	162	117	89.6	72.7	61.8	54.5	49.4	45.9	43.3	39.8	8.35	35.9	2.3	0.335	85.2	4.28	218.3	158.7	111.2	89.9	74.6	64.4	57.3	52.2	48.6	43.6	8.71
蒙东耀	MDY	468	1	1	2	1	3	0	4	1	1	3	1	2	0	0	1	1	1	0.064	41.8	1.98	107.6	80	59.4	48.1	40.9	35.5	32.4	29.8	28.2	25.9	8.09	21.8	1.6	0.229	54.1	3.08	155	108.4	78	62.7	51.5	43.8	38.7	35	32.3	28.7	8.42
张秋亮	ZQL	469	2	1	2	3	3	0	4	0	2	1	2	2	0	1	1	1	1.9	0.169	73.2	3.79	195.1	137.7	100.2	81.3	67.2	58	51.7	47.1	43.5	39.4	8.67	31.6	2.4	0.441	80.8	4.31	215.6	145.5	110.8	86.4	69.2	59.2	52.8	47.6	43.9	38.7	8.74
张秋亮	ZQL	470	2	1	2	3	3	0	4	0	2	1	3	3	0	0	1	1	2.1	0.188	89.1	4.25	224.1	159.8	117.6	96.5	81	71	64.5	59.6	55.8	51.3	8.67	43.1	2.6	0.493	95.1	4.91	250.9	171	131.4	103.6	84.3	72.5	65.1	59.2	54.9	49	8.93
张秋亮	ZQL	471	2	1	2	3	3	0	4	0	2	1	2	2	0	0	1	1	3	0.261	98.7	5.53	275.8	192.2	141.3	109.9	89.6	75.5	66	59.2	54.3	47.9	9.03	37.1	2.8	0.515	101.7	5.44	274.6	192.3	142.3	111.4	91.6	79.1	70.2	63.9	59.2	53	9
张秋亮	ZQL	472	2	1	2	3	3	0	4	0	2	1	1	1	0	0	1	2	2.3	0.204	91.8	4.69	246.5	175.5	132.3	105.7	88.6	76.2	68.1	62.3	57.7	52.6	8.79	41.1	2.7	0.511	101.7	5.31	269.9	189.5	136.9	110.5	91.1	77.6	68.5	62.1	57.4	51.2	8.94
张秋亮	ZQL	473	2	1	2	3	3	0	4	0	2	1	1	1	0	0	1	1	1.8	0.158	74	3.43	182.1	130.2	98.6	79.2	66.7	58.4	52.8	48.8	45.8	41.9	8.47	34.4	2.2	0.404	82.9	4.11	213.5	151.4	113.5	90.2	75.3	65.2	58.3	55.4	49.9	45.2	8.66
张秋亮	ZQL	474	2	1	2	3	3	0	4	0	2	1	3	3	0	0	2	2	1.6	0.144	69.7	3.46	182.8	130.5	98.7	79.1	66.6	58.5	52.8	48.8	45.8	41.9	8.46	35.2	2.2	0.412	83.7	4.4	226	159.5	119	94	78	67.3	59.9	54.6	50.8	45.7	8.61
张秋亮	ZQL	475	2	1	2	3	3	0	4	0	2	1	1	1	0	0	1	1	2.2	0.193	84.4	4.17	219.6	156.6	118.3	94.6	79.4	68.5	61.3	56.2	52.4	47.4	8.64	40.2	2.4	0.449	90.8	4.52	234.2	165.8	124.3	98.6	82.2	70.9	63.2	57.8	53.8	48.6	8.77
张秋亮	ZQL	476	2	1	2	3	3	0	4	0	2	1	1	1	0	1	1	2	1.7	0.15	73.5	3.07	167.3	120.8	92.6	75.1	64.1	56.9	51.9	48.3	45.7	42.2	8.45	37	1.9	0.362	79	3.73	196.4	140	105.7	84.6	71	62	55.8	51.4	48.1	43.9	8.59
张秋亮	ZQL	477	2	1	2	3	3	0	4	0	2	1	2	2	0	0	1	1	2	0.175	89.5	3.28	185.8	136.2	106.1	87.5	45.5	67.9	62.5	58.7	55.6	52.2	8.51	46.1	2.7	0.527	97.6	4.52	239.5	171.1	129.5	103.9	86.9	75.1	67.2	61.6	57.5	52.1	8.82
黄毕利	HBL	478	1	2	1	4	1	0	4	0	2	1	2	2	0	0	1	1	2.6	0.188	92.6	4.95	246.5	165.9	126	97.9	79.7	67.4	59	53	48.6	42.9	8.8	33.9	3.2	0.564	108.2	5.89	292.3	203.2	144.9	115.6	93.6	78.9	68.8	61.6	56.4	49.5	9.1
黄毕利	HBL	479	1	2	1	4	1	0	4	0	2	1	3	3	0	0	1	1	3.2	0.225	96.8	5.94	287.5	197.6	142.9	109.2	87.5	72.8	62.7	55.6	50.3	43.5	9.1	30.2	3.1	0.544	95.9	5.69	276.6	190.6	138.3	106	85.3	71	61.2	54.3	49.3	42.7	9.09
杨和生	YHS	480	1	2	2	3	1	0	3	0	0	1	2	2	0	0	1	1	2.6	0.185	91.4	4.66	238.9	165.8	122.4	99.1	82.2	69.8	62.9	57.4	53.2	47.9	8.85	38.9	2.5	0.503	90.7	4.76	242.7	170.6	126.8	99.8	82.4	70.7	62.6	56.9	52.8	47.3	8.83
杨和生	YHS	481	1	2	2	3	1	0	3	0	0	1	2	2	0	0	1	2	3.1	0.221	93.6	5.96	285.9	195.8	141	107.2	83.7	70.1	59.7	52.3	47	40	9.12	31.1	2.8	0.566	92.2	5.31	260.3	180	131.2	101.1	81.9	68.7	59.9	53.5	48.9	42.6	8.97
利春凤	LCF	482	1	1	2	4	1	0	4	0	1	1	3	3	0	0	2	2	2	0.141	72	3.59	181.8	127.5	94.5	74.2	61.1	52.8	47	42.8	39.8		8.58	30.3	2.7	0.396	97.7	5.85	282.1	193.7	139.9	106.7	85.4	72.5	63.3	56.6	51.7	45.2	8.99
利春凤	LCF	483	1	1	2	4	1	0	4	0	1	1	3	3	0	1	1	2	1.9	0.137	66.2	3.97	193.6	133.5	97	74.5	60.1	49.8	43.1	38.4	34.9	30.3	8.63	24.8	2.7	0.388	90.9	5.21	250.8	172	124.1	94.6	75.5	62.7	53.9	47.6	43.1	37.1	8.96
利春凤	LCF	484	1	1	2	4	1	0	4	0	1	1	3	3	0	0	1	2	2	0.141	72.8	3.17	172.1	124.1	94.9	76.9	65.4	57.2	51.4	47.4	44.5	40.7	8.46	35.2	2.5	0.358	87.9	4.71	241.9	170.6	127.2	100.5	83.3	71.2	63.1	56.8	53.1	47.7	8.79
何海源	HHY	485	1	2	2	3	1	0	3	1	1	1	3	3	0	0	2	1	1.8	0.133	70.9	3.58	185.6	131.4	98.5	78.2	65.2	57.2	51.3	47.1	44	40	8.5	28.6	2.8	0.46	86.4	5.14	251.9	174.1	126.8	97.6	78.9	64.9	57	50.8	46.2	40.3	8.91
何海源	HHY	486	1	2	2	3	1	0	3	1	1	1	1	1	0	0	1	1	2.1	0.158	83.3	4.02	210.5	149.6	112.8	89.8	75.3	65.5	58.8	54	50.5	45.9	8.64	38	2.8	0.453	96	5	250.8	175.1	129.1	100.7	82.6	70.1	61.7	55.7	51.3	45.5	8.93
何海源	HHY	487	1	2	2	3	1	0	3	1	1	1	3	3	0	0	1	1	2.5	0.183	83.8	4.94	238.6	163.9	118.4	90.4	72.4	60.5	52.4	46.8	42.3	36.7	8.85	32.7	2.8	0.467	89.4	5.14	250.4	172.7	125.5	96.3	77.6	64.6	55.7	49.5	44.9	39	9.03
黄小群	HXQ	488	2	2	1	2	1	0	2	0	0	1	3	3	0	0	2	2	2.1	0.217	90.7	4.2	212.9	149.4	110.7	86.9	71.6	63.1	56.8	52.2	48.8	44.3	8.68	40.9	2.8	0.464	96.1	4.85	241.4	168	119.9	95.8	78.1	65.8	57.2	51.3	47	42.3	8.89
黄小群	HXQ	489	2	2	1	2	1	0	2	0	0	1	2	2	0	0	1	1	3	0.34	103.6	6.38	309.3	212.8	154	117.8	94.6	78.6	67.8	60.1	54.5	46.8	9.18	37.5	3	0.507	103.4	5.85	283.5	195	141.2	108	86.5	72	62.1	55.1	49.9	43.2	9.12
黄小群	HXQ	490	2	2	1	2	1	0	2	0	0	1	3	3	0	0	2	1	2.5	0.264	91.9	4.76	247.7	175.8	132	105	87.7	76.3	68.4	62.8	58.7	53.3	8.83	38.1	3.3	0.551	119.6	3.93	210	150.5	114.3	92	77.9	68.5	62	57.2	53.9	49.4	8.65
黄小群	HXQ	491	2	2	1	2	1	0	2	0	0	1	3	3	0	0	2	2	1.7	0.177	76.2	4.54	224	155.4	113.7	87.9	71.5	61.7	54.6	49.4	45.6	40.3	8.74	34.9	2.6	0.493	95.1	4.91	250.9	171	131.4	103.6	84.3	72.5	65.1	59.2	54.9	49	8.93
黄小群	HXQ	492	2	2	1	2	1	0	2	0	0	1	3	3	0	0	2	1	2.6	0.267	96.2	4.66	236	165.5	122.7	96.3	79.4	68.1	60.3	54.8	50.7	45.4	8.81	36	2.6	0.496	97.6	5.22	263.4	184.4	136.4	106.7	87.8	75.2	66.5	60.3	55.8	49.8	8.87
黄小群	HXQ	493	2	2	1	2	1	0	2	0	0	1	3	3	0	0	2	1	2.1	0.222	71.2	3.47	175	122.5	90.7	71	58.4	49.1	43	38.7	35.6	31.5	8.7	27.8	2.6	0.49	100.4	4.99	256	180.6	134.7	106.4	88.3	76	67.5	61.6	57.3	51.5	8.8
周金菊	ZJJ	494	2	2	1	4	1	0	4	0	1	1	3	3	0	1	1	2	2	0.143	71.5	2.98	164.5	119.2	89.8	75.2	67.4	57.3	52.4	48.6	46.3	43	8.63	27.5	2.8	0.419	80.1	4.53	241.8	173.1	131.3	105.8	89.1	78.1	70.6	65.2	61.2	56.1	8.94
周金菊	ZJJ	495	2	2	1	4	1	0	4	0	1	1	3	3	0	0	2	1	3	0.207	96.5	5.18	255.9	177.6	130	100.6	81.8	68.4	59.5	53.2	48.6	42.5	8.9	32.5	3.1	0.468	102.8	6.11	298.6	206.3	149.9	115.2	92.9	78	67.8	60.6	55.2	48.2	9.15
周金菊	ZJJ	496	2	2	1	4	1	0	4	0	1	1	2	2	0	0	1	1	2.6	0.182	97.2	5.53	275.7	192.2	141.3	109.9	89.6	75.5	66	59.2	54.3	47.9	8.99	36.7	3.1	0.465	107.6	6.48	314.7	214.1	156	120.2	97.3	81.5	70.8	63.1	57.6	50.3	9.13
周金菊	ZJJ	497	2	2	1	4	1	0	4	0	1	3	3	3	0	0	2	1	2.7	0.192	92.5	4.98	238.7	157.7	117.5	89.3	71.2	58.1	49.4	43.3	38.8	32.9	8.93	33.9	2.9	0.437	104	5.4	275.6	193.8	144.1	113.5	93.7	80.3	71.2	64.7	59.9	53.7	9
周金菊	ZJJ	498	2	2	1	4	1	0	4	0	1	1	2	2	0	0	2	1	2.9	0.206	89.9	5.46	273.8	192.2	141.3	109.9	89.6	75.5	66	59.2	54.3	47.9	9.07	26.1	3	0.443	97.9	6.13	296.6	204.2	147.7	112.8	90.5	74.4	63.5	55.8	50.3	43.1	9.04
周金菊	ZJJ	499	2	2	1	4	1	0	4	0	1	3	3	3	0	0	1	1	3	0.209	103.7	4.98	258.9	183.4	137.8	109.6	91.6	79.9	71.7	65.4	61.6	55.9	8.95	41.7	3.2	0.47	108.1	5.69	288.8	203	150.5	118.1	96.8	82.1	72.2	64.6	59.6	53.3	8.99
周金菊	ZJJ	500	2	2	1	4	1	0	4	0	1	3	3	3	0	0	1	2	2.2	0.156	77.3	3.58	191.2	136.6	103.9	83.7	70.8	62.1	56.2	51.7	48.9	44.9	8.63	35.1	2.7	0.409	96.5	5.21	250.8	172	124.1	94.6	75.5	62.7	53.9	47.6	43.1	37.1	8.92
周金菊	ZJJ	501	2	2	1	4	1	0	4	0	1	3	3	3	0	0	1	2	1.6	0.11	52.5	2.49	148	110.4	87.4	73.3	64.4	58.5	54.4	51.5	49.4	46.5	8.41	12.5	2.4	0.361	72.3	3.78	204	146.8	112	90.5	76.6	67.4	61.1	56.6	53.3	48.9	8.77
周金菊	ZJJ	502	2	2	1	4	1	0	4	0	1	3	3	3	0	0	1	2	0.2	0.016	44.6	1.33	83.3	65.3	51.1	43.4	38.4	34.9	32.7	31.1	30	28.4	7.56	34.6	0.8	0.119	77.4	2.29	135.6	101.5	80	66.8	58.4	52.8	48.9	46.2	44.1	41.5	7.87
杨秀花	YXH	503	2	2	1	3	1	0	3	0	0	1	3	3	0	0	2	2	2.6	0.169	95.2	5.46	273.8	192.2	141.3	109.9	89.6	75.5	66	59.2	54.3	47.9	9.03	27.9	2.8	0.456	101.8	5.44	272.6	190.3	136.5	109.5	89.6	76.4	67.3	60.8	55.6	49.8	9
杨秀花	YXH	504	2	2	1	3	1	0	3	0	0	1	2	2	0	0	2	2	2.7	0.173	100	5.67	293.6	209	156.2	123.6	102.5	88.4	78.7	71.8	66.7	59.8	8.97	34.5	1.8	0.295	94.1	4.37	220.8	150.7	113	89.7	76	65.6	58.5	53.4	49.7	44.8	8.66
杨秀花	YXH	505	2	2	1	3	1	0	3	0	0	1	1	1	0	0	1	1	2.8	0.181	102.2	5.12	257.8	180.4	133.3	104.3	84.8	72	63.2	57	52.4	46.5	8.93	40.5	2.1	0.345	106.3	5.39	255.6	174.2	124.5	93.9	72.8	61.5	52.6	46.3	41.2	35.5	8.75
杨秀花	YXH	506	2	2	1	3	1	0	3	0	0	1	3	3	0	0	2	2	2.7	0.17	95.7	5.28	254.8	174.8	122.6	96.4	76.9	64	55.1	48.8	44.1	38.1	8.84	27	2.9	0.466	89.4	5.31	264.7	184.4	135.5	105.4	86.1	73.4	64.6	58.3	53.7	47.7	8.99
杨秀花	YXH	507	2	2	1	3	1	0	3	0	0	1	3	3	0	0	2	2	2.2	0.142	83	4	208.2	147.4	110.8	88.3	73.8	64.4	57.7	52.9	49.5	44.9	8.85	25.4	0.9	0.149	88.3	2.96	165.8	121	93.8	77.1	66.3	59	54.1	50.5	48	44.6	8.13
杨秀花	YXH	508	2	2	1	3	1	0	3	0	0	1	3	3	0	1	1	2	1.8	0.113	79.2	3.81	203.7	146.1	111.1	89.5	75.4	65.8	59.2	54.6	51.2	46.7	8.58	36	1.9	0.31	92.6	4.16	214.9	142.7	113.7	90.1	75	64.4	57.3	52.3	48.6	43.8	8.63
蒙国端	MGD	509	1	2	1	4	2	0	4	0	2	1	3	3	0	0	2	2	1.9	0.174	73.9	3.3	175.8	125.8	95.5	76.8	64.8	56.8	51.3	47.4	44.5	40.6	8.45	33.6	2.6	0.458	81.6	3.96	212.4	152.6	116	93.5	79.1	69.8	63.4	58.8	55.2	51	8.79
蒙国端	MGD	510	1	2	1	4	2	0	4	0	2	1	1	1	0	0	1	1	2.5	0.234	96.8	5.09	251.5	174.9	127.9	98.9	80.3	68	59.5	52.9	49	43.2	8.82	40.9	3	0.532	107.8	5.85	287.9	199.1	145.5	112.4	91.2	76.4	66.3	58.5	54	47.2	9.02
蒙国端	MGD	511	1	2	1	4	2	0	4	0	2	1	3	3	0	0	1	2	1.7	0.153	81.3	3.41	196.2	144.3	110.8	93.9	79.9	72.3	66.4	62.2	58.9	55	8.59	39.9	2.7	0.481	94.6	5.33	259.5	178.9	129.9	99.7	80.4	66.8	57.8	51.5	46.8	40.7	8.86
农昇安	NSA	512	1	2	1	3	3	0	4	1	2	1	1	1	0	0	1	1	2.1	0.182	83.8	4	210.4	149.9	113.1	90.4	75.7	65.6	58.7	53.9	50.4	45.6	8.66	39.7	2.5	0.539	92.2	4.42	228.7	161.8	121.2	96.2	80.3	69.5	62.1	56.8	52.9	48.1	8.93
农昇安	NSA	513	1	2	1	3	3	0	4	1	2	1	2	2	0	0	1	1	2.1	0.186	85.7	3.95	198	138.3	101.9	79.4	65	55.8	49.6	45	41.7	37.3	9.59	40.6	2.5	0.531	95.7	4.44	230.4	167.7	124.1	97.3	79.9	68.3	60.3	54.7	50.5	45.1	8.8
农昇安	NSA	514	1	2	1	3	3	0	4	1	2	1	3	3	0	0	1	1	2.4	0.209	93.4	4.2	215.3	151.8	113.2	89.4	74.1	64.3	57.7	52.9	49	44.5	8.81	41.3	2.5	0.529	97.1	4.4	226.1	159.5	119	94	78	67.3	59.9	54.6	50.8	45.7	8.92
农昇安	NSA	515	1	2	1	3	3	0	4	1	2	1	3	3	0	0	2	1	2.1	0.186	93.8	3.93	210	150.5	114.3	92	77.9	68.5	62	57.2	53.9	49.4	8.7	43	2.3	0.48	99.3	4.77	245.3	173	129.2	102.2	83.6	73.2	65.2	59.5	55.4	49.9	8.77
农昇安	NSA	516	1	2	1	3	3	0	4	1	2	1	1	2	0	0	1	2	1.9	0.169	82.3	3.91	201.1	141.9	106	83.9	69.7	60.5	53.9	48.2	45.5	41.4	8.65	39.6	2.2	0.477	92.8	4.42	238.6	171.7	131	105.9	89.7	79.3	71.9	66.7	62.8	57.8	8.77
农昇安	NSA	517	1	2	1	3	3	0	4	1	2	1	3	3	0	0	1	1	2.1	0.183	83.6	3.77	210.1	153.1	115.8	97	83.3	74.1	68.7	64.4	61.2	57	8.73	37.9	2.3	0.491	92	4.5	229.1	160.9	116.4	94	77.8	68	60.8	55.7	51.9	46.9	8.75
林建梁	LJL	518	1	1	1	4	3	1	4	1	0	1	1	1	1	0	1	1	2.3	0.265	90.6	4.46	228.5	160.9	119.9	94.6	78.4	67.9	60.7	55.5	51.7	46.5	8.71	41.4	2.3	0.483	91.7	4.66	230	159.5	116.7	90.3	73.3	61.9	54	48.4	44.3	39	8.73
林建梁	LJL	519	1	1	1	4	3	1	4	1	0	1	3	3	0	1	1	1	2.3	0.263	87.3	4.25	218.2	153.8	114.8	90.7	74.7	64	56.6	51.4	47.6	42.5	8.62	39.5	2.5	0.512	93.3	4.24	224.8	160.3	121.5	97.5	82.2	71.8	64.8	59.8	56.1	51.3	8.76
林建梁	LJL	520	1	1	1	4	3	1	4	1	0	1	1	1	1	0	1	1	2.1	0.244	89.1	4.03	210.7	149.6	112.8	89.8	75.3	65.5	58.8	54	50.5	45.9	8.62	41.7	2.5	0.513	97.9	4.87	244.1	170.3	125.5	97.9	80.1	68.4	60.3	54.4	50.2	44.7	8.79
林建梁	LJL	521	1	1	1	4	3	1	4	1	0	1	1	1	1	1	1	1	1.5	0.175	74	2.76	156.7	115.1	89.6	73.9	63.9	57.3	52.9	49.7	47.3	44.2	8.3	40.4	1.8	0.438	77.9	3.18	171.6	123.5	94.3	76.2	64.7	56.8	51.1	47.2	44.4	40.7	8.37
林建梁	LJL	522	1	1	1	4	3	1	4	1	0	1	1	2	0	1	1	2	1.1	0.129	56.9	2	123.5	95.7	75.8	63.6	55.7	50.5	47.8	45.4	43.6	41.3	8.11	31.9	1.3	0.268	48.5	2.25	129	96	74.6	61.5	53.9	48.7	45.1	42.4	40.6	38.1	8.2
林建梁	LJL	523	1	1	1	4	3	1	4	1	0	2	1	1	1	0	1	2	1.5	0.162	73.1	3.05	161.3	115.1	87	69.7	58.6	50.6	45.3	41.5	38.8	35.2	8.34	38.6	1.9	0.403	80.9	4.16	197.2	134.6	96.1	72.4	58.5	46.9	40	35.2	31.6	27	8.55
林建梁	LJL	524	1	1	1	4	3	1	4	1	0	3	1	1	0	0	1	1	2.2	0.253	86.5	4.42	227.4	160.4	119.9	94.9	79.2	68.7	61.4	56.2	52.5	47.5	8.71	39.7	2.4	0.507	90.1	4.59	238.7	168.7	126.7	100.9	84	72.9	65.2	59.7	55.8	50.5	8.8
林建梁	LJL	525	1	1	1	4	3	1	4	1	0	3	1	1	1	0	1	1	1.8	0.211	78.8	3.55	196.6	143.1	110.4	90.2	77.1	68.4	62.4	58.1	55	50.9	8.59	39.6	2.4	0.488	86	4.48	237.6	169.8	128.6	103.2	86.9	75.5	67.8	62.4	58.4	53.2	8.81
林建梁	LJL	526	1	1	1	4	3	1	4	1	0	1	1	1	0	1	1	1	1.8	0.204	75.7	3.35	186.2	135.5	104.7	85.6	73.4	64.8	59.9	55.9	53	49.2	8.51	37.4	2.1	0.442	83.9	4.31	215.8	145.5	110.8	86.4	69.2	59.2	52.8	47.6	43.9	38.7	8.63
陈浩然	CHR	527	1	2	2	3	3	0	4	1	2	1	2	2	0	0	1	1	3.2	0.283	98.8	6.16	295.8	202	145.9	110.9	88.6	74.1	64	56.7	51.5	44.2	9.12	30.8	3.4	0.567	106	6.81	323.3	220.3	157.6	119	94.2	77.9	66.7	58.7	52.8	45	9.26
陈浩然	CHR	528	1	2	2	3	3	0	4	1	2	1	1	2	0	1	1	1	1.7	0.154	75.1	3.59	189.1	134.8	101.7	81.3	68.2	59.7	53.7	49.4	46.3	42.2	8.51	35.7	2.8	0.471	92.6	5.14	256.3	178.6	131.4	102.2	83.5	69.6	61.9	55.7	51.1	45.2	8.94
陈浩然	CHR	529	1	2	2	3	3	0	4	1	2	1	2	2	0	1	1	1	1.7	0.15	66.8	2.54	142.7	104.3	81	66.6	57.6	51.6	47.5	44.5	42.3	39.5	8.4	30.3	2.2	0.369	75.5	3.26	166.7	117.4	87.4	69	57.5	49.4	44	40.1	37.3	33.7	8.63
陈浩然	CHR	530	1	2	2	3	3	0	4	1	2	1	1	1	0	1	1	1	1.7	0.154	77	3.61	178.1	123.5	90.4	69.9	56.8	47.8	41.6	37.2	34.1	29.9	8.44	37.5	2.6	0.432	97	5.1	255	177.8	130.8	101.9	83.2	70.9	62.3	56.2	51.8	45.9	8.87
陈浩然	CHR	531	1	2	2	3	3	0	4	1	2	1	2	2	0	0	1	1	2.5	0.222	92.5	4.45	236.7	169.3	128.5	103.3	87	76.5	69.1	63.4	60	55	8.78	40.2	2.9	0.481	102.5	5.57	279.1	194.8	143.5	111.9	91.6	78	68.6	61.9	57.1	50.7	9
陈浩然	CHR	532	1	2	2	3	3	0	4	1	2	2	1	1	0	0	1	2	1.8	0.157	68.1	2.98	170.5	125.4	98	81	70.3	63.1	58.2	54.7	52.2	48.8	8.43	31.5	2.4	0.397	96.1	4.98	253.5	178.1	132.3	104	86.2	74.8	66.8	61	56.7	51.1	8.85
陈浩然	CHR	533	1	2	2	3	3	0	4	1	2	2	1	1	0	0	1	2	1.3	0.115	66.3	2.78	147.2	102.8	79.9	63.8	53.5	46.9	42.2	38.9	36.4	33.2	8.27	37.9	2.3	0.374	85.3	4.19	222.4	154.3	120.5	96.7	81.3	70.6	63.3	58.2	54.5	49.6	8.74
陈浩然	CHR	534	1	2	2	3	3	0	4	1	2	1	1	1	1	0	1	2	1.6	0.138	72.6	3.24	170.2	121.3	91.3	72.9	61.5	54.7	49.7	46	43.3	39.8	8.42	37.3	2.5	0.418	89.3	4.51	231.5	163.3	121.8	96.2	79.8	69.1	61.7	56.3	52.5	47.4	8.84
陈浩然	CHR	535	1	2	2	3	3	0	4	1	2	1	1	1	1	1	1	1	1.6	0.131	69	2.62	143.9	104.1	80.2	65.4	56.1	49.9	45.6	42.3	40.3	37.4	8.32	35.3	2.2	0.373	81.5	3.5	191.2	138.5	106.1	86.2	73.4	64.5	58.1	53.8	50.6	46.5	8.67
陈浩然	CHR	536	1	2	2	3	3	0	4	1	2	1	1	1	1	1	1	2	1.4	0.126	68.6	2.7	147.9	107	82.2	66.9	57.1	50.3	46	42.7	40.4	37.1	8.32	36.7	2.2	0.361	87.5	4.04	213.9	152.7	115.5	92.6	78	68.8	62.3	57.6	54.2	49.7	8.69
陈浩然	CHR	537	1	2	2	3	3	0	4	1	2	1	1	1	0	1	1	1	1.9	0.169	79	3.28	185.9	136.2	106.1	87.5	45.5	67.9	62.5	58.7	55.6	52.2	8.55	37	2.6	0.427	93.2	4.34	229.9	164.2	124.3	99.7	83.6	72.9	65.6	60.3	56.6	51.6	8.88
陈浩然	CHR	538	1	2	2	3	3	0	4	1	2	1	1	1	0	1	1	1	1.8	0.157	76.3	3.04	169	123.3	95.2	77.9	66.8	59.7	55.2	51.8	49.2	45.8	8.48	39.7	2.7	0.453	100.1	4.81	244.6	167.4	126	100.4	85.2	73.6	65.6	59.9	55.8	50.4	8.89
陈浩然	CHR	539	1	2	2	3	3	0	4	1	2	2	2	2	0	0	1	1	2.3	0.199	84.3	4.38	221.4	155.3	114.9	89.9	74	63.9	56.7	51.6	47.8	42.9	8.75	36.5	2.9	0.473	94.2	5.27	269.3	189.6	137.4	111.2	90.4	79.1	70.3	64	59.5	53.4	9.02
陈浩然	CHR	540	1	2	2	3	3	0	4	1	2	2	3	3	0	0	1	1	2.7	0.235	94.2	5.17	255.6	177.6	130	100.6	81.8	68.4	59.5	53.2	48.6	42.5	8.94	38.2	3.1	0.514	96.9	5.61	280.3	194.7	143.6	112	90.2	77.8	68.3	61.5	56.6	49.9	9.12
何英民	HYM	541	1	1	1	4	2	0	4	1	2	1	3	3	0	0	2	2	1.4	0.122	71	2.98	162	117	89.6	72.7	61.8	54.5	49.4	45.9	43.3	39.8	8.33	35.6	2.3	0.45	93.8	4.07	219.4	158	120.5	97.3	82.5	72.6	65.8	61	57.5	52.8	8.71
何英民	HYM	542	1	1	1	4	2	0	4	1	2	1	2	2	0	0	2	2	2.1	0.176	80.9	3.78	198.3	141.2	106.4	85	72.4	64.1	58.2	54	50.8	46.7	8.58	36.7	3	0.606	100.9	5.23	268.2	189.2	141.1	111.4	92.3	79.4	70.5	64.2	59.7	53.4	8.98
何英民	HYM	543	1	1	1	4	2	0	4	1	2	1	2	2	0	0	1	2	1.8	0.15	81.6	3.54	184.5	131.4	98.5	78.2	65.2	57.2	51.3	47.1	44	40	8.45	42.3	2.9	0.583	111.4	5.85	287.8	199.1	145.5	112.4	91.2	76.4	66.3	58.5	54	47.2	9.01
何英民	HYM	544	1	1	1	4	2	0	4	1	2	1	2	2	0	0	1	1	2.2	0.188	92.8	4.11	220.2	157.8	120.2	97	82	72	65.1	59.8	56.6	51.9	8.67	46.1	2.8	0.559	103.2	5.44	274.6	192.3	142.3	111.4	91.6	79.1	70.2	63.9	59.2	53	8.95
何英民	HYM	545	1	1	1	4	2	0	4	1	2	1	2	2	0	0	1	1	2.1	0.181	91.2	4.3	212.2	147	107.5	83.1	67.5	56.6	49.2	44	40.2	35.2	8.63	43.7	2.1	0.412	91	4.17	221.8	158.8	120.3	96.6	81.6	71.6	64.7	59.7	56.1	51.4	8.62
杨明桂	YMG	546	2	1	2	4	3	1	4	0	1	1	1	1	0	0	1	2	2.2	0.154	86.1	3.78	202.4	145.2	110.5	89.1	75.5	66.1	59.7	55.2	51.8	47.5	8.84	39.4	3.1	0.502	109.1	5.49	269.4	186.8	136	104.7	84.6	71.2	62	55.4	50.5	46.9	9.19
杨明桂	YMG	547	2	1	2	4	3	1	4	0	1	1	3	3	0	0	1	1	4.1	0.286	131.8	7.73	364.7	236	172.2	132.8	107.6	90.4	78.7	70.4	64.3	56.3	9.46	39.8	3.5	0.566	110.8	6.32	313.6	218	159.9	124.1	100.9	85.4	74,7	67.1	61.6	54	9.26
杨明桂	YMG	548	2	1	2	4	3	1	4	0	1	1	2	2	0	0	1	1	4.3	0.302	135.5	7.54	359	245	175.6	132.8	105.4	84.6	71	60.7	54.6	45.6	9.55	41.9	3.9	0.623	124.6	6.58	327.8	228.7	167.8	130.3	105.9	89.6	78.4	70.4	64.6	57	9.36
杨明桂	YMG	549	2	1	2	4	3	1	4	0	1	1	2	2	0	0	1	1	4.2	0.292	130.1	7.66	369.4	254.5	183.5	139.6	111.5	92	78.3	69.5	62.8	53.7	9.53	35.4	4.3	0.682	132.6	8.31	396.2	270.7	188.3	146.8	116.5	96.2	82.3	72.4	64.5	55.6	9.61
[truncated: 1 more columns]
