# Supplementary material for: Quantitative parameter analysis of pretreatment dual-energy computed tomography in nasopharyngeal carcinoma cervical lymph node characteristics and prediction of radiotherapy sensitivity
Source: Radiat Oncol. 2024 Jun 26;19:81. doi: 10.1186/s13014-024-02468-9 (PMC11200824; doi:10.1186/s13014-024-02468-9)
Supplement: Supplementary file 2 — Supplementary Material 2 [file 13014_2024_2468_MOESM2_ESM.xlsx]

## Sheet: 2023-4-28
id	abbreviation	name	sex（male=1，female=2）	age（≤45=1，＞45=2）	BMI（≤22.5=1，＞22.5=2）	Ki-67（ no=0，≤50=1，大于50=2）	LD（≤1=1,1-3=2，＞3=3）	SD≤1=1,1-2=2，大于2=3）	Lymph node fusion（Yes=1，No=0）	Lymph node necrosis（Yes=1，No=0）	T-stage(T2=2,T3=3,T4=4）	N-stage(N0=0,N1=1,N2=2,N3=3)	M-stage(M0=0,M1=1)	AJCC-stage(I=1,II=2,III=3,IV=4)	Concomitant disease(No=0,Yes=1)	EBV DNA（小于2000=0，大于2000=1）	chemotherapy（AP=1,GP=2，No=0）
1	QZL	覃梓玲	1	1	2	0	3	3	1	1	3	3	0	4	0	1	2
2	YLS	杨洛生	1	2	2	1	3	3	0	0	3	3	0	4	1	0	2
3	LYM	卢永茂	1	1	1	0	3	2	1	1	3	3	1	4	0	1	2
4	HQX	黄庆鲜	2	1	1	0	2	3	1	1	4	3	0	4	0	0	2
5	LXW	罗秀卫	1	2	1	0	3	3	1	1	4	3	0	4	0	1	1
6	CZJ	陈致君	2	2	1	2	1	1	0	0	2	2	0	3	0	0	0
7	LG	劳贵	1	1	1	0	2	2	1	1	3	3	0	4	0	1	1
8	WRY	王日远	1	2	2	1	2	2	0	1	3	2	0	3	1	0	1
9	HDS	黄德帅	1	1	1	0	1	1	0	0	4	1	1	4	0	1	2
10	TY	唐勇	1	2	1	0	3	3	0	0	3	3	0	4	0	0	1
11	HDY	黄典云	1	1	2	2	2	1	0	0	3	1	0	3	1	0	0
12	GJZ	龚举忠	1	1	1	0	3	3	1	1	2	3	0	4	0	1	1
13	LCQ	罗朝强	1	2	2	0	3	3	1	1	2	3	0	4	1	0	1
14	ZQF	钟启凤	2	2	1	0	1	1	0	0	4	1	0	4	1	0	1
15	SYY	施幼燕	2	1	2	2	2	1	0	0	3	1	0	3	0	0	1
16	LXN	刘学宁	1	2	1	1	2	2	1	0	4	2	0	4	1	1	0
17	YLK	杨林科	1	1	1	0	3	3	0	0	2	3	0	4	0	1	1
18	WJW	韦景王	1	2	2	0	2	2	1	1	3	1	0	3	0	0	1
19	HYG	黄玉刚	1	2	1	1	1	1	0	0	3	1	0	3	1	0	1
20	HXB	黄献标	1	1	2	1	2	1	0	0	4	1	0	4	1	0	2
21	OSY	欧淑媛	2	2	2	0	2	2	0	1	4	3	0	4	1	1	1
22	KCY	柯承友	1	2	1	2	2	2	0	0	3	2	0	3	0	0	0
23	LYL	罗友玲	2	2	1	0	3	3	0	0	4	3	0	4	0	0	1
24	STY	宋廷友	1	2	2	2	3	3	1	1	4	3	0	4	0	1	2
25	HXM	何小明	1	2	2	2	3	3	1	1	4	3	0	4	1	1	2
26	ZDL	邹东霖	1	1	1	0	2	2	1	0	4	3	0	4	1	1	1
27	FRL	冯瑞连	2	2	2	1	2	2	1	1	4	2	0	4	0	0	2
28	XXJ	谢小军	1	1	2	2	2	1	0	0	3	1	0	3	1	0	0
29	ZYJ	张玉娟	2	1	1	2	2	2	1	0	4	3	1	4	0	0	2
30	LJN	陆家能	1	2	2	0	3	3	1	1	4	3	0	4	1	1	1
31	PY	庞瑜	2	1	2	1	3	3	1	0	3	3	0	4	0	0	2
32	DYC	邓英昌	1	1	2	0	2	1	0	0	3	1	0	3	0	0	0
33	CHQ	陈华权	1	1	2	1	2	2	0	0	4	3	0	4	0	1	2
34	FFY	方发元	1	2	2	1	1	1	0	0	2	1	0	2	1	0	0
35	LH	李惠	2	2	1	0	1	1	0	0	3	1	0	3	0	0	0
36	CYE	陈运娥	2	2	2	0	2	2	0	0	3	3	1	4	1	0	2
37	HFY	黄福运	1	2	1	0	3	3	1	0	4	3	0	4	1	1	1
38	LJF	龙建锋	1	1	2	0	2	2	0	1	4	3	0	4	0	1	2
39	LZY	卢振燕	2	2	2	1	2	1	0	0	3	1	0	3	0	0	1
40	WJG	韦金国	1	1	1	2	2	2	0	0	4	2	0	4	0	0	1
41	LJH	李金华	1	2	2	0	2	2	0	1	4	2	0	4	1	0	1
42	WJF	吴吉方	1	2	2	0	3	3	1	1	3	3	0	4	1	1	1
43	FGG	傅桂广	1	1	1	1	3	3	1	1	2	3	0	4	0	0	2
44	HBQ	黄斌情	1	2	2	0	3	3	1	1	4	3	0	4	0	0	2
45	LCC	龙超长	1	1	2	0	2	1	0	0	4	1	0	4	1	0	1
46	XSQ	许绍强	1	2	2	0	3	3	1	0	4	3	0	4	1	0	1
47	YPF	杨培飞	1	2	1	0	3	2	1	0	4	3	0	4	1	1	2
48	SLN	石柳宁	1	1	1	0	2	2	1	1	4	2	0	4	0	0	2
49	PFW	潘飞武	1	2	2	0	2	2	0	0	3	2	0	3	0	1	1
50	WYJ	韦杨军	1	2	1	0	2	1	0	0	4	2	1	4	0	0	0
51	HCY	胡春阳	1	1	1	0	2	1	0	0	4	1	0	4	0	0	1
52	HRX	何仁宣	1	2	1	2	2	2	0	0	3	1	0	3	0	1	0
53	MJQ	马济秋	1	1	1	1	2	2	1	0	4	2	0	4	1	0	2
54	HXQ	黄小群	2	2	1	0	2	1	0	0	2	1	0	2	1	0	0
55	ZQ	周全	1	2	2	0	2	1	0	0	4	1	0	4	1	0	2
56	HBW	黄本伟	1	2	2	0	2	1	1	1	3	3	0	4	1	0	1
57	NSW	农胜文	1	2	1	1	3	3	1	1	3	3	0	4	0	1	2
58	PZY	潘志勇	1	1	1	1	2	3	0	0	3	2	0	4	0	0	1
59	WJY	韦菊英	2	2	2	0	2	1	0	0	4	2	0	4	0	1	2
60	QZQ	覃振前	1	2	1	2	2	2	1	1	4	3	0	4	0	0	1
61	HDS	黄达盛	1	1	1	2	2	2	0	0	3	2	0	3	1	0	1
62	HST	胡树添	1	2	1	2	2	1	0	0	4	1	0	4	1	0	1
63	LSF	刘胜锋	1	1	2	2	2	3	0	0	2	3	1	4	1	0	2
64	ZFP	周方平	2	1	1	0	2	2	0	0	3	3	1	4	0	0	2
65	QBW	覃炳武	1	2	2	2	1	1	0	0	4	1	0	4	1	0	1
66	MJ	马静	2	1	2	1	1	1	0	0	4	1	0	4	1	0	1
67	GSN	光守能	1	2	1	1	3	3	1	0	4	3	0	4	0	1	2
68	ZJZ	朱家珍	2	1	2	1	3	3	1	0	2	3	0	4	0	0	2
69	LBJ	梁炳玑	1	2	1	1	3	2	1	0	4	3	0	4	1	1	2
70	GZZ	甘柱中	1	1	1	1	3	2	1	0	3	2	0	3	0	0	2
71	PJ	潘杰	1	1	2	2	1	1	0	0	4	1	0	4	1	0	1
72	MWL	马晚立	1	2	2	2	2	2	1	1	3	3	0	4	1	0	1
73	WRH	王荣辉	1	2	1	1	2	2	0	0	4	1	0	4	0	0	2
74	HHY	何海源	1	2	2	1	2	2	0	0	3	1	0	3	0	1	1
75	LCF	利春凤	2	2	2	1	1	1	0	0	3	2	0	3	0	0	1
76	HSQ	黄善情	1	1	2	1	2	1	0	0	2	2	0	3	1	0	0
77	YP	杨品	2	2	1	1	3	3	0	0	3	2	0	3	0	0	2
78	MDY	蒙东耀	1	1	2	1	3	3	0	0	1	3	0	4	1	1	1
79	ZQL	张秋亮	2	1	2	1	3	3	1	1	3	3	0	4	0	0	2
80	HBL	黄毕利	1	2	1	2	1	1	0	0	4	1	0	4	0	0	2
81	YHS	杨和生	1	2	2	0	2	2	0	0	3	1	0	3	1	0	0
82	CHR	陈浩然	1	2	2	2	3	3	1	1	3	3	0	4	1	1	2
83	WCY	韦昌友	1	2	1	0	1	1	0	0	3	0	0	3	0	0	1
84	YMG	杨明桂	2	1	2	1	3	2	0	1	4	3	1	4	0	0	1
85	HYM	何英民	1	1	1	1	2	2	0	0	4	2	0	4	1	1	2
86	YXH	杨秀花	2	2	1	1	2	2	0	0	3	1	0	3	0	0	0
87	LJL	林建梁	1	1	1	2	3	3	0	1	4	3	1	4	1	1	0
88	MGD	蒙国端	1	2	1	0	2	3	0	0	4	2	0	4	1	0	2
89	HJG	胡建国	1	2	1	1	2	1	0	0	4	2	0	4	0	0	2
90	HYQ	黄延清	1	1	1	2	2	3	1	1	4	3	1	4	1	1
91	YCC	杨春才	1	1	2	2	2	3	1	1	2	3	0	4	1	1	1
92	LDQ	梁达庆	1	2	2	1	3	3	1	0	2	3	0	4	1	0	1
93	YZQ	杨志强	1	2	1	1	2	2	0	0	4	1	0	4	0	1	1
94	LQH	卢秋花	2	2	1	2	1	1	0	0	3	0	0	3	0	0	0
95	LCM	蓝春苗	2	1	2	2	2	3	1	0	4	3	1	4	1	1	2
96	QMS	覃满生	1	2	2	1	2	2	0	0	4	1	0	4	0	0	1
97	LRX	黎容秀	2	1	2	1	2	1	0	0	4	2	0	4	1	0	2
98	ZKJ	赵开俊	1	1	1	1	2	2	1	0	3	3	0	4	0	0	1
